# Supplementary material for: Beyond Our Borders? Public Resistance to Global Genomic Data Sharing
Source: PLoS Biol. 2016 Nov 2;14(11):e2000206. doi: 10.1371/journal.pbio.2000206 (PMC5091881; doi:10.1371/journal.pbio.2000206)
Supplement: S1 Data — (XLSX) [file pbio.2000206.s004.xlsx]

## Sheet: Raw Data
RespondentID	CollectorID	StartDate	EndDate	How comfortable are you / would you be with your health information being accessed by the following entities?		How comfortable are you / would you be with your health information being accessed for the following purposes?		How much do you / would you trust the following entities to keep your health information private?		How much do you / would you trust the following entities to keep your health information secure?
_x0000_	_x0000_	_x0000_	_x0000_	Academic researchers in the United States	Academic researchers outside of the United States	Academic research in the United States	Academic research outside of the United States	Academic researchers in the United States	Academic researchers outside of the United States	Academic researchers in the United States	Academic researchers outside of the United States
4614194237	82721271	2016-03-26 14:05:54	2016-03-26 14:12:47	1	1	1	1	1	1	1	1
4614186026	82721271	2016-03-26 13:58:37	2016-03-26 14:09:00	2	1	3	1	3	1	3	1
4614182683	82721271	2016-03-26 13:55:28	2016-03-26 14:04:02	3	2	3	2	3	1	3	1
4614180738	82721271	2016-03-26 13:53:37	2016-03-26 14:13:19	1	1	1	1	1	1	1	1
4614178956	82721271	2016-03-26 13:51:50	2016-03-26 14:03:52	3	2	2	3	2	3	2	3
4614176276	82721271	2016-03-26 13:49:18	2016-03-26 13:56:14	3	3	3	3	3	3	3	3
4614174493	82721271	2016-03-26 13:47:36	2016-03-26 14:04:05	4	4	4	4	4	4	4	4
4614169279	82721271	2016-03-26 13:42:33	2016-03-26 13:52:01	2	2	1	1	2	2	2	2
4614166658	82721271	2016-03-26 13:39:56	2016-03-26 13:47:24	2	2	2	2	3	3	3	3
4614165927	82721271	2016-03-26 13:39:17	2016-03-26 13:46:25	3	3	3	3	2	2	3	3
4614163744	82721271	2016-03-26 13:36:51	2016-03-26 13:57:26	1	1	1	1	2	1	2	1
4614163522	82721271	2016-03-26 13:36:03	2016-03-26 13:47:07	3	2	3	2	3	2	2	2
4614162970	82721271	2016-03-26 13:36:21	2016-03-26 13:41:53	1	1	1	1	1	1	1	1
4614162709	82721271	2016-03-26 13:36:04	2016-03-26 13:45:21	3	3	3	3	3	3	4	4
4614159378	82721271	2016-03-26 13:32:48	2016-03-26 13:45:25	3	2	3	2	3	2	3	2
4614159109	82721271	2016-03-26 13:32:19	2016-03-26 13:43:17	2	1	2	1	3	1	3	1
4614155320	82721271	2016-03-26 13:28:57	2016-03-26 13:37:37	3	1	3	1	3	1	3	1
4614153698	82721271	2016-03-26 13:27:11	2016-03-26 13:38:03	1	1	1	1	1	1	1	1
4614151665	82721271	2016-03-26 13:25:13	2016-03-26 13:38:26	1	1	1	1	1	1	2	1
4614151610	82721271	2016-03-26 13:25:07	2016-03-26 13:34:12	2	1	1	3	3	2	4	2
4614148916	82721271	2016-03-26 13:22:30	2016-03-26 13:34:58	3	3	3	3	4	4	4	4
4614146906	82721271	2016-03-26 13:20:33	2016-03-26 13:28:41	1	1	1	1	1	1	1	1
4614145731	82721271	2016-03-26 13:19:21	2016-03-26 14:21:27	3	3	3	3	3	3	3	3
4614144704	82721271	2016-03-26 13:18:29	2016-03-26 13:28:23	2	1	2	1	2	2	4	2
4614144072	82721271	2016-03-26 13:17:28	2016-03-26 13:32:12	3	1	3	1	2	1	2	1
4614143951	82721271	2016-03-26 13:17:37	2016-03-26 13:24:04	1	1	1	1	1	1	1	1
4614143323	82721271	2016-03-26 13:16:52	2016-03-26 13:28:34	1	1	1	1	1	1	1	1
4614137727	82721271	2016-03-26 13:11:15	2016-03-26 13:27:24	2	1	2	2	2	1	2	1
4614137503	82721271	2016-03-26 13:11:03	2016-03-26 13:23:09	3	3	3	3	4	4	4	4
4614136659	82721271	2016-03-26 13:10:19	2016-03-26 13:16:58	3	1	3	1	3	1	3	1
4614136438	82721271	2016-03-26 13:10:04	2016-03-26 13:17:20	3	3	3	3	4	4	4	4
4614133810	82721271	2016-03-26 13:07:15	2016-03-26 13:16:33	2	1	2	1	2	1	2	1
4614133798	82721271	2016-03-26 13:07:05	2016-03-26 13:22:21	4	4	4	4	4	4	4	4
4614133205	82721271	2016-03-26 13:06:40	2016-03-26 13:22:25	3	3	3	3	4	2	3	2
4614133008	82721271	2016-03-26 13:06:26	2016-03-26 13:19:28	4	3	4	3	2	3	3	4
4614132958	82721271	2016-03-26 13:06:23	2016-03-26 13:17:59	3	3	3	3	2	2	2	2
4614132946	82721271	2016-03-26 13:06:20	2016-03-26 13:17:32	1	1	1	1	1	1	1	1
4614132680	82721271	2016-03-26 13:01:00	2016-03-26 13:17:59	4	4	4	4	4	4	4	4
4614132573	82721271	2016-03-26 13:06:04	2016-03-26 13:13:58	3	3	3	3	3	3	3	3
4614132294	82721271	2016-03-26 13:05:48	2016-03-26 13:10:44	2	2	2	2	2	1	3	2
4614132252	82721271	2016-03-26 13:05:32	2016-03-26 13:19:16	2	2	2	2	1	1	1	1
4614131764	82721271	2016-03-26 13:05:17	2016-03-26 13:09:24	1	1	1	1	3	3	2	2
4614131422	82721271	2016-03-26 13:04:56	2016-03-26 13:13:17	3	3	3	3	4	4	3	3
4614130309	82721271	2016-03-26 13:03:53	2016-03-26 13:11:36	3	3	3	3	3	3	2	2
4614129870	82721271	2016-03-26 13:03:20	2016-03-26 13:13:44	3	3	3	3	3	3	3	3
4614128941	82721271	2016-03-26 13:02:24	2016-03-26 13:13:10	3	2	3	2	3	2	3	1
4614128568	82721271	2016-03-26 13:01:53	2016-03-26 13:10:06	3	3	3	3	2	1	2	2
4614128193	82721271	2016-03-26 13:01:38	2016-03-26 13:13:34	2	2	2	2	3	3	3	3
4614127030	82721271	2016-03-26 13:00:15	2016-03-26 13:14:02	2	2	2	2	1	1	1	1
4614126618	82721271	2016-03-26 13:00:03	2016-03-26 13:09:08	3	3	3	3	3	3	3	3
4614126485	82721271	2016-03-26 12:59:55	2016-03-26 13:16:08	3	3	4	4	4	4	4	4
4614126416	82721271	2016-03-26 12:59:49	2016-03-26 13:05:16	2	2	2	2	2	2	2	2
4614126368	82721271	2016-03-26 12:59:41	2016-03-26 13:07:28	2	1	1	1	3	2	2	2
4614125834	82721271	2016-03-26 12:59:04	2016-03-26 13:06:18	1	1	1	1	1	1	1	1
4614125480	82721271	2016-03-26 12:58:51	2016-03-26 13:08:20	2	2	3	3	3	2	3	4
4614125461	82721271	2016-03-26 12:58:51	2016-03-26 13:02:45	3	1	3	1	3	1	3	1
4613403546	82721271	2016-03-25 23:41:44	2016-03-25 23:51:05	2	2	2	2	2	1	2	1
4613399137	82721271	2016-03-25 23:38:03	2016-03-25 23:44:48	2	2	2	1	2	2	2	2
4613397952	82721271	2016-03-25 23:37:00	2016-03-25 23:50:04	2	2	3	3	2	1	2	2
4613395985	82721271	2016-03-25 23:32:23	2016-03-25 23:46:59	3	2	3	2	3	1	3	2
4613388526	82721271	2016-03-25 23:29:15	2016-03-25 23:42:07	3	3	3	3	3	2	3	2
4613379387	82721271	2016-03-25 23:21:25	2016-03-25 23:34:07	2	1	3	2	2	1	2	1
4613375982	82721271	2016-03-25 23:18:31	2016-03-25 23:27:16	2	2	1	1	1	1	1	1
4613370484	82721271	2016-03-25 23:13:53	2016-03-25 23:24:57	2	1	1	1	1	1	1	1
4613367551	82721271	2016-03-25 23:11:42	2016-03-25 23:20:51	2	2	2	2	2	2	2	2
4613331831	82721271	2016-03-25 22:42:45	2016-03-25 23:03:23	2	2	2	2	1	2	1	1
4613311204	82721271	2016-03-25 22:27:29	2016-03-25 22:34:54	3	3	3	3	4	4	3	3
4613306930	82721271	2016-03-25 22:24:24	2016-03-25 22:35:18	1	1	1	1	1	1	1	1
4613293326	82721271	2016-03-25 22:14:10	2016-03-25 22:24:25	3	3	3	3	3	3	3	3
4613287440	82721271	2016-03-25 22:09:32	2016-03-25 22:17:25	2	1	2	1	2	1	2	1
4613276888	82721271	2016-03-25 22:01:55	2016-03-25 22:19:37	2	1	1	1	2	1	1	1
4613272736	82721271	2016-03-25 21:58:44	2016-03-25 22:10:31	3	3	3	3	3	2	2	2
4613262281	82721271	2016-03-25 21:51:01	2016-03-25 21:56:28	4	1	3	1	3	1	3	1
4613251120	82721271	2016-03-25 21:43:07	2016-03-25 21:54:15	3	3	3	3	3	3	3	3
4613244032	82721271	2016-03-25 21:35:36	2016-03-25 21:47:23	1	1	2	1	1	1	1	1
4613218809	82721271	2016-03-25 21:22:16	2016-03-25 21:33:19	1	1	1	1	1	1	1	1
4613213328	82721271	2016-03-25 21:19:05	2016-03-25 21:31:12	3	3	3	3	3	3	3	2
4613212306	82721271	2016-03-25 21:18:27	2016-03-25 21:29:22	3	1	3	1	3	3	3	1
4613204524	82721271	2016-03-25 21:13:45	2016-03-25 21:27:50	3	2	3	2	3	2	3	2
4613195720	82721271	2016-03-25 21:08:38	2016-03-25 21:40:10	1	1	1	1	2	2	1	1
4613195480	82721271	2016-03-25 21:08:31	2016-03-25 21:19:47	4	4	4	4	3	3	3	3
4613190257	82721271	2016-03-25 21:05:27	2016-03-25 21:16:37	2	2	2	2	3	3	3	3
4613173193	82721271	2016-03-25 20:55:40	2016-03-25 21:04:23	1	1	1	1	1	1	1	1
4613158356	82721271	2016-03-25 20:47:03	2016-03-25 20:55:17	2	1	2	1	2	1	2	1
4613157839	82721271	2016-03-25 20:46:34	2016-03-25 20:56:40	3	3	2	2	3	3	4	4
4613155197	82721271	2016-03-25 20:45:13	2016-03-25 20:52:12	2	2	2	2	2	2	2	2
4613153243	82721271	2016-03-25 20:43:21	2016-03-25 20:58:51	3	1	3	1	4	1	4	1
4613148490	82721271	2016-03-25 20:40:54	2016-03-25 20:51:36	2	1	2	1	2	1	2	1
4613143142	82721271	2016-03-25 20:38:06	2016-03-25 20:45:05	2	2	2	2	2	2	2	2
4613142400	82721271	2016-03-25 20:37:30	2016-03-25 20:51:07	1	1	1	1	2	2	1	1
4613140110	82721271	2016-03-25 20:35:21	2016-03-25 21:06:39	2	2	1	2	2	1	1	1
4613131839	82721271	2016-03-25 20:30:38	2016-03-25 20:39:33	3	1	3	1	3	1	2	1
4613124623	82721271	2016-03-25 20:26:59	2016-03-25 20:33:45	1	1	1	1	2	2	2	2
4613121871	82721271	2016-03-25 20:25:18	2016-03-25 20:32:33	3	2	3	2	3	3	3	2
4613121010	82721271	2016-03-25 20:24:50	2016-03-25 20:34:36	1	1	1	1	1	1	1	1
4613118466	82721271	2016-03-25 20:23:27	2016-03-25 20:28:52	4	4	4	4	4	4	4	4
4613116530	82721271	2016-03-25 20:22:14	2016-03-25 20:34:11	2	1	2	2	1	1	2	1
4613111302	82721271	2016-03-25 20:19:03	2016-03-25 20:27:22	4	4	4	4	4	4	4	4
4613107977	82721271	2016-03-25 20:17:19	2016-03-25 20:32:01	4	3	4	3	3	3	3	3
4613097059	82721271	2016-03-25 20:11:43	2016-03-25 20:23:14	3	2	3	2	3	1	3	1
4613096402	82721271	2016-03-25 20:10:46	2016-03-25 20:28:02	3	1	3	1	2	1	3	1
4613091531	82721271	2016-03-25 20:08:32	2016-03-25 20:17:04	4	3	3	2	4	3	3	2
4613091205	82721271	2016-03-25 20:08:24	2016-03-25 20:19:14	3	2	3	2	2	2	2	2
4613087736	82721271	2016-03-25 20:06:32	2016-03-25 20:17:23	2	1	2	1	2	1	2	1
4613087311	82721271	2016-03-25 20:06:18	2016-03-25 20:15:32	1	1	1	1	1	1	1	1
4613084963	82721271	2016-03-25 20:03:38	2016-03-25 20:09:42	4	3	4	4	3	2	3	2
4613083810	82721271	2016-03-25 20:04:23	2016-03-25 20:15:53	2	2	1	1	1	1	1	1
4613081698	82721271	2016-03-25 20:03:08	2016-03-25 20:14:48	1	1	1	1	1	1	1	1
4613080953	82721271	2016-03-25 20:02:54	2016-03-25 20:13:30	3	2	3	2	4	2	4	2
4613079384	82721271	2016-03-25 20:01:48	2016-03-25 20:15:27	2	1	2	1	2	1	2	1
4613076505	82721271	2016-03-25 20:00:27	2016-03-25 20:09:38	4	4	4	4	4	4	4	4
4613070244	82721271	2016-03-25 19:57:10	2016-03-25 20:02:40	4	4	4	4	3	3	3	3
4613069760	82721271	2016-03-25 19:56:43	2016-03-25 20:09:02	2	1	2	1	2	1	2	1
4613068746	82721271	2016-03-25 19:56:19	2016-03-25 20:18:17	3	2	3	2	4	3	4	3
4613068016	82721271	2016-03-25 19:55:52	2016-03-25 20:04:45	3	2	3	3	2	2	3	2
4613066427	82721271	2016-03-25 19:55:09	2016-03-25 20:05:14	3	3	3	3	3	3	3	3
4613066374	82721271	2016-03-25 19:55:09	2016-03-25 19:59:31	2	1	3	1	1	1	2	1
4613065979	82721271	2016-03-25 19:54:56	2016-03-25 20:00:30	1	1	1	1	4	1	4	1
4612902525	82721271	2016-03-25 18:27:21	2016-03-25 18:37:40	2	2	2	2	2	2	2	1
4612794271	82721271	2016-03-25 17:31:08	2016-03-25 17:49:17	1	1	1	1	1	1	1	1
4612783503	82721271	2016-03-25 17:28:51	2016-03-25 17:37:04	1	1	1	1	1	1	1	1
4612778053	82721271	2016-03-25 17:26:39	2016-03-25 17:50:31	1	1	1	1	2	1	2	1
4612777707	82721271	2016-03-25 17:26:41	2016-03-25 17:33:00	2	1	2	1	1	1	1	1
4612777285	82721271	2016-03-25 17:26:25	2016-03-25 17:36:27	1	1	1	1	1	1	1	1
4612774706	82721271	2016-03-25 17:25:09	2016-03-25 17:32:38	1	1	1	1	1	1	1	1
4612774381	82721271	2016-03-25 17:24:24	2016-03-25 17:39:59	3	3	3	2	2	2	2	2
4612773299	82721271	2016-03-25 17:24:14	2016-03-25 17:30:25	2	2	2	2	2	2	2	2
4612772411	82721271	2016-03-25 17:23:55	2016-03-25 17:32:58	3	1	3	1	2	1	3	1
4612770577	82721271	2016-03-25 17:23:11	2016-03-25 17:29:27	3	2	3	2	3	2	1	1
4612766189	82721271	2016-03-25 17:20:16	2016-03-25 17:28:35	2	2	3	2	2	2	2	2
4612763067	82721271	2016-03-25 17:19:42	2016-03-25 17:30:08	3	1	3	1	3	1	3	1
4612762112	82721271	2016-03-25 17:19:15	2016-03-25 17:28:38	1	1	1	1	2	1	1	1
4612759613	82721271	2016-03-25 17:18:00	2016-03-25 17:29:18	3	1	2	1	1	1	2	1
4612759555	82721271	2016-03-25 17:18:03	2016-03-25 17:24:50	3	1	3	2	3	1	3	2
4612759202	82721271	2016-03-25 17:17:50	2016-03-25 17:27:34	3	2	3	2	3	2	3	2
4612758324	82721271	2016-03-25 17:17:32	2016-03-25 17:20:40	2	1	2	1	2	2	2	1
4612748340	82721271	2016-03-25 17:12:52	2016-03-25 17:26:04	2	2	3	3	3	3	3	3
4612745142	82721271	2016-03-25 17:11:29	2016-03-25 17:16:46	2	1	2	1	2	1	2	1
4612744671	82721271	2016-03-25 17:11:17	2016-03-25 17:19:26	3	3	3	3	3	3	2	2
4612741599	82721271	2016-03-25 17:09:52	2016-03-25 17:22:20	1	1	1	1	2	2	1	1
4612738438	82721271	2016-03-25 17:07:26	2016-03-25 17:14:52	3	3	3	2	3	3	2	2
4612735669	82721271	2016-03-25 17:07:07	2016-03-25 17:23:10	1	1	4	1	4	1	3	1
4612735613	82721271	2016-03-25 17:07:07	2016-03-25 17:19:28	1	1	1	1	1	1	1	1
4612734764	82721271	2016-03-25 17:06:46	2016-03-25 17:14:32	2	2	2	2	1	1	2	1
4612734159	82721271	2016-03-25 17:06:24	2016-03-25 17:13:27	2	1	3	1	3	1	3	1
4612732194	82721271	2016-03-25 17:05:35	2016-03-25 17:20:23	1	1	1	1	1	1	1	1
4612732146	82721271	2016-03-25 17:05:20	2016-03-25 17:40:22	3	3	3	3	3	3	3	3
4612731294	82721271	2016-03-25 17:05:09	2016-03-25 17:13:26	3	1	3	2	3	2	3	2
4612730782	82721271	2016-03-25 17:04:33	2016-03-25 17:14:46	3	3	3	3	2	2	1	1
4612729704	82721271	2016-03-25 17:04:36	2016-03-25 17:10:22	3	1	2	1	2	1	3	1
4612729327	82721271	2016-03-25 17:04:18	2016-03-25 17:12:18	3	1	3	1	3	1	3	1
4612728379	82721271	2016-03-25 17:04:00	2016-03-25 17:09:56	2	1	2	2	3	1	3	1
4612727876	82721271	2016-03-25 17:03:49	2016-03-25 17:09:03	2	2	2	2	2	2	2	2
4612636456	82721271	2016-03-25 16:17:12	2016-03-25 16:36:56	4	4	4	4	4	4	4	4
4612588738	82721271	2016-03-25 16:02:16	2016-03-25 16:10:13	2	3	2	3	3	2	3	2
4612564007	82721271	2016-03-25 15:51:41	2016-03-25 16:02:26	1	1	1	1	1	1	1	1
4612561359	82721271	2016-03-25 15:50:32	2016-03-25 16:01:53	3	3	3	3	3	3	3	3
4612549223	82721271	2016-03-25 15:45:26	2016-03-25 15:54:39	3	2	3	2	3	3	3	3
4612547792	82721271	2016-03-25 15:44:50	2016-03-25 15:51:31	4	3	4	4	4	4	4	4
4612541559	82721271	2016-03-25 15:41:01	2016-03-25 15:47:52	3	3	3	3	3	3	3	3
4612537800	82721271	2016-03-25 15:40:26	2016-03-25 15:49:46	3	3	1	1	3	3	3	3
4612537710	82721271	2016-03-25 15:40:21	2016-03-25 15:48:58	1	1	1	1	1	1	1	1
4612535342	82721271	2016-03-25 15:39:12	2016-03-25 15:48:56	4	1	4	1	4	1	4	1
4612534756	82721271	2016-03-25 15:38:57	2016-03-25 15:50:09	3	2	3	2	3	3	4	3
4612533790	82721271	2016-03-25 15:38:52	2016-03-25 15:48:55	1	1	1	1	1	1	1	1
4612531408	82721271	2016-03-25 15:37:54	2016-03-25 15:45:24	2	2	2	2	2	2	2	3
4612530696	82721271	2016-03-25 15:37:14	2016-03-25 15:42:15	1	1	1	1	1	1	1	1
4612524827	82721271	2016-03-25 15:35:03	2016-03-25 15:44:41	1	1	1	1	1	1	1	1
4612523940	82721271	2016-03-25 15:33:20	2016-03-25 15:42:40	4	3	4	3	4	3	4	3
4612522669	82721271	2016-03-25 15:33:57	2016-03-25 15:41:40	3	3	4	4	3	3	3	3
4612519097	82721271	2016-03-25 15:32:40	2016-03-25 15:47:13	3	2	3	2	2	1	2	1
4612518449	82721271	2016-03-25 15:32:29	2016-03-25 15:44:09	1	1	1	1	2	2	1	1
4612516780	82721271	2016-03-25 15:31:47	2016-03-25 15:39:13	1	1	1	1	1	1	1	1
4612516118	82721271	2016-03-25 15:31:31	2016-03-25 15:57:33	2	1	3	2	2	1	2	2
4612516062	82721271	2016-03-25 15:31:29	2016-03-25 15:37:48	2	1	2	1	2	1	2	1
4612515865	82721271	2016-03-25 15:31:25	2016-03-25 15:40:14	1	1	1	1	1	1	1	1
4612515600	82721271	2016-03-25 15:31:19	2016-03-25 15:37:01	2	2	2	2	3	3	1	1
4612514202	82721271	2016-03-25 15:30:31	2016-03-25 15:42:56	2	1	1	1	1	1	1	1
4612514096	82721271	2016-03-25 15:30:37	2016-03-25 15:35:53	2	1	2	1	2	2	1	1
4612513192	82721271	2016-03-25 15:30:18	2016-03-25 15:36:06	1	1	2	1	2	1	2	1
4612512981	82721271	2016-03-25 15:30:14	2016-03-25 15:38:05	3	3	3	3	3	3	3	3
4612512733	82721271	2016-03-25 15:30:09	2016-03-25 15:39:10	1	1	2	1	2	1	2	1
4612512578	82721271	2016-03-25 15:27:57	2016-03-25 15:33:54	4	4	4	4	3	2	4	2
4612510943	82721271	2016-03-25 15:29:28	2016-03-25 15:34:31	1	1	1	1	1	1	1	1
4612510061	82721271	2016-03-25 15:28:54	2016-03-25 15:47:59	1	1	1	1	1	1	1	1
4612510010	82721271	2016-03-25 15:28:35	2016-03-25 15:48:11	2	1	2	1	1	1	1	1
4612508385	82721271	2016-03-25 15:28:25	2016-03-25 15:40:20	3	2	3	2	2	1	2	1
4612506911	82721271	2016-03-25 15:27:22	2016-03-25 15:46:52	3	1	3	1	2	1	2	1
4612506358	82721271	2016-03-25 15:27:32	2016-03-25 15:38:09	3	2	3	2	3	2	3	2
4612505877	82721271	2016-03-25 15:27:11	2016-03-25 15:34:09	4	4	4	4	4	4	4	4
4612504797	82721271	2016-03-25 15:26:53	2016-03-25 15:34:12	2	4	2	1	2	3	3	4
4612504666	82721271	2016-03-25 15:26:50	2016-03-25 15:31:46	2	2	2	2	2	2	2	2
4611115035	82721271	2016-03-24 22:27:45	2016-03-24 22:40:11	4	3	4	3	3	3	3	2
4611021116	82721271	2016-03-24 21:49:06	2016-03-24 21:58:54	3	3	3	3	3	3	3	3
4611016861	82721271	2016-03-24 21:47:41	2016-03-24 21:56:35	3	2	3	2	3	2	3	2
4611015846	82721271	2016-03-24 21:47:25	2016-03-24 21:55:43	4	4	4	4	3	3	3	2
4611004915	82721271	2016-03-24 21:42:19	2016-03-24 21:53:19	2	1	2	1	1	1	1	1
4610997748	82721271	2016-03-24 21:39:20	2016-03-24 21:43:11	3	2	3	2	3	1	3	1
4610990685	82721271	2016-03-24 21:36:06	2016-03-24 21:45:15	2	1	2	1	1	1	1	1
4610987585	82721271	2016-03-24 21:33:35	2016-03-24 21:56:36	4	2	4	2	3	2	3	2
4610977828	82721271	2016-03-24 21:30:18	2016-03-24 21:39:12	2	2	2	2	1	1	1	1
4610967127	82721271	2016-03-24 21:25:27	2016-03-24 21:35:13	2	2	3	2	4	4	4	4
4610928721	82721271	2016-03-24 21:08:29	2016-03-24 21:23:13	1	1	1	1	1	1	1	1
4610926661	82721271	2016-03-24 21:07:26	2016-03-24 21:18:11	3	3	3	3	2	2	3	3
4610923416	82721271	2016-03-24 21:05:40	2016-03-24 21:15:09	2	1	2	1	2	1	1	1
4610909726	82721271	2016-03-24 21:00:34	2016-03-24 21:13:26	2	1	2	1	2	1	2	1
4610906946	82721271	2016-03-24 20:59:25	2016-03-24 21:08:05	3	3	3	3	4	4	4	4
4610905940	82721271	2016-03-24 20:58:46	2016-03-24 21:08:26	3	3	3	3	3	3	3	3
4610899760	82721271	2016-03-24 20:56:19	2016-03-24 21:06:04	1	1	1	1	1	1	1	1
4610888682	82721271	2016-03-24 20:51:06	2016-03-24 21:07:54	2	2	2	2	2	2	2	2
4610885070	82721271	2016-03-24 20:49:35	2016-03-24 21:00:42	1	1	1	1	2	2	2	2
4610851236	82721271	2016-03-24 20:35:57	2016-03-24 20:45:04	3	3	3	3	3	3	3	3
4610800143	82721271	2016-03-24 20:16:07	2016-03-24 20:27:53	3	3	3	3	3	3	3	3
4610786417	82721271	2016-03-24 20:11:10	2016-03-24 20:20:46	3	3	2	2	2	2	3	2
4610743333	82721271	2016-03-24 19:55:51	2016-03-24 20:08:03	2	2	2	2	3	3	2	2
4610741371	82721271	2016-03-24 19:55:11	2016-03-24 20:13:22	1	1	1	1	1	1	1	1
4610729097	82721271	2016-03-24 19:50:50	2016-03-24 19:58:30	3	1	2	3	3	2	2	2
4610720500	82721271	2016-03-24 19:47:39	2016-03-24 20:05:54	2	1	1	1	1	1	1	1
4610685132	82721271	2016-03-24 19:35:07	2016-03-24 19:50:07	1	1	1	1	1	1	1	1
4610677849	82721271	2016-03-24 19:32:46	2016-03-24 19:44:52	3	2	3	2	3	2	2	2
4610675118	82721271	2016-03-24 19:31:39	2016-03-24 19:39:39	3	2	3	2	3	2	3	2
4610547923	82721271	2016-03-24 18:42:14	2016-03-24 18:53:50	1	1	1	1	1	1	1	1
4610536533	82721271	2016-03-24 18:43:28	2016-03-24 18:53:20	1	1	1	1	1	1	1	1
4610505272	82721271	2016-03-24 18:32:29	2016-03-24 18:38:08	3	3	4	4	3	2	2	1
4610491569	82721271	2016-03-24 18:27:37	2016-03-24 18:40:12	4	4	4	4	1	1	1	1
4610480968	82721271	2016-03-24 18:23:52	2016-03-24 18:27:58	3	3	4	3	3	3	4	3
4610472628	82721271	2016-03-24 18:19:50	2016-03-24 18:34:55	3	3	3	3	3	2	3	2
4610445613	82721271	2016-03-24 18:11:25	2016-03-24 18:18:29	1	1	1	1	1	1	1	1
4610442698	82721271	2016-03-24 18:10:22	2016-03-24 18:16:02	1	1	3	3	2	2	2	2
4610431377	82721271	2016-03-24 18:06:12	2016-03-24 18:12:03	2	2	2	2	2	1	2	2
4610427311	82721271	2016-03-24 18:04:36	2016-03-24 18:18:33	3	3	3	3	2	1	2	2
4610414448	82721271	2016-03-24 17:59:54	2016-03-24 18:13:45	3	2	2	3	2	3	3	2
4610365245	82721271	2016-03-24 17:42:32	2016-03-24 17:56:21	3	3	3	3	4	4	3	3
4610356396	82721271	2016-03-24 17:39:40	2016-03-24 17:47:14	1	1	1	1	1	1	1	1
4610347336	82721271	2016-03-24 17:36:23	2016-03-24 17:48:20	3	3	3	3	3	3	3	3
4610339711	82721271	2016-03-24 17:33:39	2016-03-24 17:49:46	4	3	4	3	3	2	4	3
4610334301	82721271	2016-03-24 17:31:47	2016-03-24 17:38:09	3	2	3	2	3	2	3	2
4610322224	82721271	2016-03-24 17:27:36	2016-03-24 17:41:02	4	1	4	1	4	1	4	1
4610320799	82721271	2016-03-24 17:27:00	2016-03-24 17:39:06	3	3	2	2	2	2	2	2
4610307150	82721271	2016-03-24 17:22:16	2016-03-24 17:29:59	2	1	2	1	1	1	2	1
4610303886	82721271	2016-03-24 17:21:02	2016-03-24 17:34:11	2	2	2	1	1	1	2	1
4610291056	82721271	2016-03-24 17:16:38	2016-03-24 17:23:41	3	2	4	3	3	2	3	2
4610278166	82721271	2016-03-24 17:11:59	2016-03-24 17:21:47	3	2	3	2	2	1	2	1
4610266798	82721271	2016-03-24 17:08:09	2016-03-24 17:16:18	3	3	3	3	3	2	4	3
4610253619	82721271	2016-03-24 17:03:32	2016-03-24 17:14:06	1	1	1	1	1	1	1	1
4610239321	82721271	2016-03-24 16:58:10	2016-03-24 17:12:27	1	1	1	1	1	1	2	2
4610238455	82721271	2016-03-24 16:58:06	2016-03-24 17:10:23	2	1	2	1	2	1	2	1
4610238444	82721271	2016-03-24 16:57:59	2016-03-24 17:06:31	2	1	2	1	2	1	3	1
4610235329	82721271	2016-03-24 16:56:54	2016-03-24 17:03:33	3	1	3	1	3	1	3	2
4610230146	82721271	2016-03-24 16:55:03	2016-03-24 16:58:53	2	1	3	3	2	2	2	1
4610228001	82721271	2016-03-24 16:54:19	2016-03-24 17:03:57	3	3	3	3	2	2	2	2
4610222415	82721271	2016-03-24 16:52:27	2016-03-24 16:58:43	2	1	2	1	1	1	1	1
4610222171	82721271	2016-03-24 16:52:19	2016-03-24 17:06:44	2	2	2	2	2	2	1	1
4610220922	82721271	2016-03-24 16:51:44	2016-03-24 16:58:29	1	1	1	1	1	1	1	1
4610220514	82721271	2016-03-24 16:51:22	2016-03-24 17:08:31	3	1	3	1	3	1	3	1
4610216282	82721271	2016-03-24 16:50:17	2016-03-24 17:09:11	2	3	2	3	3	2	2	2
4610215911	82721271	2016-03-24 16:49:50	2016-03-24 17:00:17	2	2	2	2	2	2	2	2
4610215325	82721271	2016-03-24 16:49:41	2016-03-24 17:03:00	2	2	2	2	2	2	2	2
4610214156	82721271	2016-03-24 16:49:31	2016-03-24 16:58:30	1	1	1	1	2	1	2	1
4610206097	82721271	2016-03-24 16:46:40	2016-03-24 16:56:39	3	1	2	1	1	1	2	1
4610203281	82721271	2016-03-24 16:45:49	2016-03-24 16:53:18	3	3	3	3	3	3	3	3
4610200735	82721271	2016-03-24 16:44:51	2016-03-24 16:52:44	1	1	1	1	1	1	1	1
4610196378	82721271	2016-03-24 16:43:19	2016-03-24 16:54:21	1	1	1	1	1	1	1	1
4610195298	82721271	2016-03-24 16:43:02	2016-03-24 16:48:01	4	3	4	3	4	3	3	3
4610193914	82721271	2016-03-24 16:41:09	2016-03-24 16:52:44	2	2	1	1	2	2	2	2
4610190562	82721271	2016-03-24 16:41:07	2016-03-24 16:50:58	1	1	1	1	1	1	1	1
4610189295	82721271	2016-03-24 16:40:52	2016-03-24 16:54:44	1	1	2	1	2	1	2	1
4610188887	82721271	2016-03-24 16:40:41	2016-03-24 16:54:34	2	2	3	2	4	4	4	4
4610179519	82721271	2016-03-24 16:36:58	2016-03-24 16:50:22	1	1	2	1	1	1	2	1
4610179191	82721271	2016-03-24 16:37:24	2016-03-24 16:48:11	4	4	4	4	2	2	2	2
4610177864	82721271	2016-03-24 16:36:56	2016-03-24 16:43:01	1	1	1	1	2	1	2	1
4610177355	82721271	2016-03-24 16:36:48	2016-03-24 16:46:16	1	1	1	1	2	1	2	1
4610176579	82721271	2016-03-24 16:36:32	2016-03-24 16:44:47	2	3	4	2	4	2	3	3
4610175575	82721271	2016-03-24 16:36:08	2016-03-24 16:46:46	1	3	2	1	4	4	3	3
4610175457	82721271	2016-03-24 16:36:11	2016-03-24 16:42:32	1	1	2	1	2	1	2	1
4610171480	82721271	2016-03-24 16:34:47	2016-03-24 16:43:36	1	1	1	1	1	1	1	1
4610171330	82721271	2016-03-24 16:34:20	2016-03-24 16:43:48	1	1	1	1	3	3	2	2
4610169521	82721271	2016-03-24 16:33:57	2016-03-24 16:50:13	3	3	3	3	3	3	3	3
4610168048	82721271	2016-03-24 16:33:32	2016-03-24 16:43:42	2	2	2	2	2	2	2	2
4610165429	82721271	2016-03-24 16:32:22	2016-03-24 16:50:06	3	2	3	2	2	2	1	1
4610162999	82721271	2016-03-24 16:31:49	2016-03-24 16:40:55	1	1	1	1	1	1	2	2
4610160929	82721271	2016-03-24 16:31:02	2016-03-24 16:41:10	3	1	3	1	2	1	1	1
4610156645	82721271	2016-03-24 16:29:37	2016-03-24 16:37:17	1	1	1	1	1	1	1	1
4610143459	82721271	2016-03-24 16:25:02	2016-03-24 16:37:17	4	4	4	4	4	4	4	4
4610138876	82721271	2016-03-24 16:23:44	2016-03-24 16:27:33	1	1	1	1	1	1	1	1
4610138709	82721271	2016-03-24 16:23:33	2016-03-24 16:31:39	2	1	1	1	1	1	2	1
4610138341	82721271	2016-03-24 16:23:30	2016-03-24 16:35:08	3	3	3	3	3	3	3	3
4610138306	82721271	2016-03-24 16:23:32	2016-03-24 16:31:32	2	1	2	1	2	1	2	1
4610135783	82721271	2016-03-24 16:22:43	2016-03-24 16:31:05	3	2	3	2	2	1	2	2
4610135087	82721271	2016-03-24 16:22:30	2016-03-24 16:40:26	4	2	4	4	4	2	4	3
4610073507	82721271	2016-03-24 16:02:46	2016-03-24 16:06:07	3	3	4	4	4	4	4	4
4610044993	82721271	2016-03-24 15:53:01	2016-03-24 16:03:10	2	2	2	2	2	1	2	1
4610006301	82721271	2016-03-24 15:40:45	2016-03-24 15:46:02	3	3	3	3	4	3	2	2
4609987438	82721271	2016-03-24 15:34:53	2016-03-24 15:40:54	4	4	4	4	3	3	3	3
4609978650	82721271	2016-03-24 15:32:01	2016-03-24 15:43:45	3	3	4	4	4	3	4	4
4609977075	82721271	2016-03-24 15:31:36	2016-03-24 15:37:28	3	2	3	3	3	3	2	2
4609973218	82721271	2016-03-24 15:30:16	2016-03-24 15:36:36	1	1	1	1	2	1	2	1
4609969275	82721271	2016-03-24 15:26:04	2016-03-24 15:43:49	1	1	1	1	1	1	1	1
4609963700	82721271	2016-03-24 15:27:11	2016-03-24 15:35:34	3	1	3	1	3	1	3	1
4609963696	82721271	2016-03-24 15:27:13	2016-03-24 15:32:28	1	1	1	1	1	1	1	1
4609960354	82721271	2016-03-24 15:25:59	2016-03-24 15:45:58	3	2	3	2	3	1	3	1
4609960052	82721271	2016-03-24 15:25:52	2016-03-24 15:36:30	3	2	3	2	3	2	2	2
4609956961	82721271	2016-03-24 15:24:49	2016-03-24 15:35:27	3	2	3	2	2	3	2	2
4609956864	82721271	2016-03-24 15:24:56	2016-03-24 15:31:18	1	1	1	1	1	1	1	1
4609955250	82721271	2016-03-24 15:24:17	2016-03-24 15:31:27	2	1	3	2	2	1	1	1
4609951353	82721271	2016-03-24 15:23:13	2016-03-24 15:31:13	2	1	2	2	3	2	3	2
4609950023	82721271	2016-03-24 15:22:40	2016-03-24 15:31:38	2	2	2	2	2	2	2	2
4609948758	82721271	2016-03-24 15:22:14	2016-03-24 15:32:00	4	2	4	2	3	1	3	2
4609948682	82721271	2016-03-24 15:22:19	2016-03-24 15:29:20	2	1	2	1	1	1	1	1
4609946894	82721271	2016-03-24 15:21:42	2016-03-24 15:36:30	3	1	3	1	3	1	3	1
4609945260	82721271	2016-03-24 15:21:13	2016-03-24 15:31:19	3	3	3	2	3	2	3	2
4609943988	82721271	2016-03-24 15:20:36	2016-03-24 15:30:06	2	1	3	2	3	2	3	1
4609939628	82721271	2016-03-24 15:17:50	2016-03-24 15:23:14	2	1	2	2	2	1	2	1
4609939402	82721271	2016-03-24 15:09:53	2016-03-24 15:28:24	4	3	4	3	4	3	4	3
4609938395	82721271	2016-03-24 15:17:20	2016-03-24 15:27:08	3	3	3	3	3	2	2	2
4609938292	82721271	2016-03-24 15:17:34	2016-03-24 15:35:54	2	2	4	3	4	2	3	2
4609937881	82721271	2016-03-24 15:18:54	2016-03-24 15:22:23	2	2	2	2	1	1	1	1
4609937319	82721271	2016-03-24 15:18:42	2016-03-24 15:26:43	4	3	4	3	4	3	4	4
4609936852	82721271	2016-03-24 15:18:33	2016-03-24 15:46:01	4	3	3	3	3	3	3	3
4609936635	82721271	2016-03-24 15:10:06	2016-03-24 15:30:25	3	2	3	2	2	2	3	3
4609936469	82721271	2016-03-24 15:18:20	2016-03-24 15:23:51	1	1	1	1	1	1	2	1
4609935430	82721271	2016-03-24 15:17:51	2016-03-24 15:31:20	3	2	3	2	2	2	2	2
4609934603	82721271	2016-03-24 15:17:01	2016-03-24 15:35:18	2	1	2	2	2	2	2	2
4609929395	82721271	2016-03-24 15:16:05	2016-03-24 15:21:59	1	1	1	1	2	2	3	3
4609923670	82721271	2016-03-24 15:14:14	2016-03-24 15:25:20	2	1	2	1	1	1	1	1
4609922098	82721271	2016-03-24 15:13:39	2016-03-24 15:25:07	3	2	3	1	3	1	2	1
4609920057	82721271	2016-03-24 15:13:02	2016-03-24 15:20:27	2	2	2	2	2	2	3	3
4609919711	82721271	2016-03-24 15:12:58	2016-03-24 15:21:13	3	1	3	1	2	2	2	2
4609919697	82721271	2016-03-24 15:12:58	2016-03-24 15:22:08	2	1	1	1	1	1	1	1
4609918424	82721271	2016-03-24 15:12:05	2016-03-24 15:25:51	1	1	1	1	1	1	1	1
4609918019	82721271	2016-03-24 15:08:24	2016-03-24 15:23:23	4	3	4	4	4	3	4	4
4609917004	82721271	2016-03-24 15:12:07	2016-03-24 15:18:03	3	3	4	3	4	3	4	3
4609916825	82721271	2016-03-24 15:12:01	2016-03-24 15:29:45	1	1	1	1	1	1	1	1
4609914718	82721271	2016-03-24 15:11:19	2016-03-24 15:23:05	3	1	3	1	2	1	2	1
4609914482	82721271	2016-03-24 15:11:02	2016-03-24 15:19:08	3	3	3	3	2	2	2	2
4609913315	82721271	2016-03-24 15:10:53	2016-03-24 15:20:33	3	2	3	2	3	2	2	2
4609913182	82721271	2016-03-24 15:10:55	2016-03-24 15:19:23	3	2	3	2	3	2	2	1
4609912539	82721271	2016-03-24 15:10:40	2016-03-24 15:26:24	1	1	1	1	1	1	1	1
4609911946	82721271	2016-03-24 15:10:30	2016-03-24 15:23:18	3	2	3	2	2	1	2	1
4609911058	82721271	2016-03-24 15:10:03	2016-03-24 15:25:46	3	3	3	3	3	3	3	3
4609910674	82721271	2016-03-24 15:10:00	2016-03-24 15:20:37	2	1	1	1	1	1	1	1
4609909901	82721271	2016-03-24 15:09:45	2016-03-24 15:17:41	2	1	2	1	2	1	2	1
4609908215	82721271	2016-03-24 15:09:15	2016-03-24 15:32:54	3	2	2	1	1	1	2	1
4609907983	82721271	2016-03-24 15:09:11	2016-03-24 15:37:31	1	1	1	1	1	1	1	1
4609906490	82721271	2016-03-24 15:08:47	2016-03-24 15:19:45	3	1	3	1	2	1	2	1
4609905316	82721271	2016-03-24 15:07:18	2016-03-24 15:14:00	2	1	2	1	2	1	2	1
4609905225	82721271	2016-03-24 15:07:59	2016-03-24 15:20:08	2	1	3	2	3	1	2	1
4609904932	82721271	2016-03-24 15:08:16	2016-03-24 15:17:33	1	1	1	1	1	1	1	1
4609902219	82721271	2016-03-24 15:06:41	2016-03-24 15:15:35	3	2	3	1	2	1	2	1
4609902023	82721271	2016-03-24 15:07:23	2016-03-24 15:15:52	1	1	1	1	1	1	1	1
4609901827	82721271	2016-03-24 15:07:12	2016-03-24 15:15:36	1	1	1	1	2	1	2	1
4609901824	82721271	2016-03-24 15:06:57	2016-03-24 15:13:37	3	3	3	3	3	3	3	3
4609901528	82721271	2016-03-24 15:07:07	2016-03-24 15:19:21	3	3	3	3	3	3	3	3
4609900657	82721271	2016-03-24 15:06:26	2016-03-24 15:18:31	3	2	2	1	1	1	1	1
4609900003	82721271	2016-03-24 15:06:43	2016-03-24 15:13:27	3	2	3	2	2	1	2	1
4609899967	82721271	2016-03-24 15:06:03	2016-03-24 15:20:52	1	1	1	1	1	1	1	1
4609899581	82721271	2016-03-24 15:06:22	2016-03-24 15:18:07	1	1	1	1	1	1	2	1
4609899191	82721271	2016-03-24 15:06:22	2016-03-24 15:18:11	1	1	1	1	1	1	1	1
4609898724	82721271	2016-03-24 15:06:19	2016-03-24 15:14:03	4	3	4	3	3	1	2	2
4609898238	82721271	2016-03-24 15:06:08	2016-03-24 15:10:54	3	3	3	3	3	3	3	3
4609898183	82721271	2016-03-24 15:06:08	2016-03-24 15:16:16	2	2	2	2	1	1	1	1
4609896476	82721271	2016-03-24 15:05:36	2016-03-24 15:07:38	3	3	3	3	2	2	2	2
4609894228	82721271	2016-03-24 15:04:52	2016-03-24 15:13:55	2	2	2	2	2	2	2	2
4609893109	82721271	2016-03-24 15:04:30	2016-03-24 15:18:27	3	2	3	1	3	1	2	1
4609889606	82721271	2016-03-24 15:03:26	2016-03-24 15:11:43	3	3	4	4	2	2	4	4
4609887806	82721271	2016-03-24 15:02:52	2016-03-24 15:10:11	3	2	4	2	4	3	2	3
4609887511	82721271	2016-03-24 15:02:49	2016-03-24 15:08:58	3	3	3	4	2	2	2	2
4609883501	82721271	2016-03-24 15:01:19	2016-03-24 15:18:56	2	2	2	2	1	1	1	1
4609883309	82721271	2016-03-24 14:58:02	2016-03-24 15:15:50	3	2	3	2	3	2	3	2
4609882709	82721271	2016-03-24 15:01:17	2016-03-24 15:08:41	1	1	2	1	2	1	2	1
4609879038	82721271	2016-03-24 15:00:00	2016-03-24 15:09:12	3	3	2	2	2	2	2	2
4609878970	82721271	2016-03-24 15:00:07	2016-03-24 15:08:46	2	2	3	3	2	2	3	2
4609874816	82721271	2016-03-24 14:58:41	2016-03-24 15:11:18	3	2	3	2	4	2	4	2
4609870341	82721271	2016-03-24 14:57:23	2016-03-24 15:12:30	3	3	3	3	3	3	3	3
4609868582	82721271	2016-03-24 14:55:57	2016-03-24 15:02:04	2	1	2	2	1	1	2	2
4609867997	82721271	2016-03-24 14:56:40	2016-03-24 15:01:47	2	2	2	2	2	2	2	2
4609865991	82721271	2016-03-24 14:56:02	2016-03-24 15:06:21	3	2	4	4	4	4	3	2
4609864734	82721271	2016-03-24 14:55:33	2016-03-24 15:02:08	3	3	3	3	2	2	2	1
4609864080	82721271	2016-03-24 14:55:23	2016-03-24 15:02:33	3	3	3	3	4	4	2	3
4609861174	82721271	2016-03-24 14:54:26	2016-03-24 15:04:15	1	1	1	1	1	1	1	1
4608476600	82721271	2016-03-24 00:52:37	2016-03-24 01:05:41	3	2	3	2	3	1	3	2
4608476269	82721271	2016-03-24 00:51:59	2016-03-24 01:02:09	1	1	1	1	1	1	1	1
4608470284	82721271	2016-03-24 00:49:38	2016-03-24 00:55:57	2	2	3	2	2	1	2	1
4608463539	82721271	2016-03-24 00:46:11	2016-03-24 00:53:25	2	1	2	1	3	2	3	2
4608462638	82721271	2016-03-24 00:43:46	2016-03-24 01:05:25	1	1	1	1	1	1	1	1
4608460796	82721271	2016-03-24 00:45:01	2016-03-24 00:51:14	2	2	2	2	2	2	2	2
4608455856	82721271	2016-03-24 00:42:19	2016-03-24 00:51:13	2	1	2	1	1	1	1	1
4608447297	82721271	2016-03-24 00:37:44	2016-03-24 00:53:58	4	4	4	4	4	4	4	4
4608441909	82721271	2016-03-24 00:35:07	2016-03-24 00:41:48	4	1	1	1	1	1	1	1
4608429058	82721271	2016-03-24 00:28:36	2016-03-24 00:36:23	2	1	1	1	1	1	1	1
4608426649	82721271	2016-03-24 00:27:08	2016-03-24 00:36:00	3	2	3	2	3	2	3	2
4608421147	82721271	2016-03-24 00:24:41	2016-03-24 00:39:28	1	1	1	1	1	1	1	1
4608418588	82721271	2016-03-24 00:23:23	2016-03-24 00:33:15	1	1	1	1	1	1	1	1
4608417961	82721271	2016-03-24 00:22:53	2016-03-24 01:24:51	2	1	1	2	3	2	2	2
4608393350	82721271	2016-03-24 00:11:01	2016-03-24 00:20:05	3	3	3	3	4	3	4	4
4608391440	82721271	2016-03-24 00:10:08	2016-03-24 00:24:01	3	3	3	3	3	3	3	3
4608386914	82721271	2016-03-24 00:07:38	2016-03-24 00:19:07	2	1	2	1	3	1	2	1
4608384290	82721271	2016-03-24 00:05:52	2016-03-24 00:30:14	1	1	2	2	2	2	1	1
4608377159	82721271	2016-03-24 00:02:45	2016-03-24 00:11:36	1	1	1	1	1	1	1	1
4608365067	82721271	2016-03-23 23:56:22	2016-03-24 00:03:09	2	2	2	1	2	2	2	1
4608363153	82721271	2016-03-23 23:55:18	2016-03-24 00:09:53	1	1	1	1	1	1	1	1
4608349516	82721271	2016-03-23 23:48:16	2016-03-23 23:51:18	1	1	2	1	1	1	1	1
4608349005	82721271	2016-03-23 23:47:56	2016-03-24 00:09:14	1	1	1	1	1	1	1	1
4608339744	82721271	2016-03-23 23:43:22	2016-03-23 23:59:09	3	3	4	4	3	2	3	3
4608338027	82721271	2016-03-23 23:42:21	2016-03-23 23:52:51	2	1	2	1	2	1	2	1
4608318589	82721271	2016-03-23 23:32:39	2016-03-23 23:41:34	4	1	4	1	4	1	4	1
4608315563	82721271	2016-03-23 23:31:08	2016-03-23 23:40:18	3	3	3	3	1	1	1	1
4608301781	82721271	2016-03-23 23:23:32	2016-03-23 23:35:50	2	1	2	1	3	2	3	2
4608299022	82721271	2016-03-23 23:22:35	2016-03-24 19:21:22	2	1	2	1	2	1	3	1
4608297957	82721271	2016-03-23 23:22:02	2016-03-23 23:30:21	3	3	3	3	3	3	3	3
4608285955	82721271	2016-03-23 23:16:04	2016-03-23 23:22:21	3	1	3	1	2	1	1	1
4608285438	82721271	2016-03-23 23:15:49	2016-03-23 23:20:47	4	3	4	4	4	4	3	3
4608273675	82721271	2016-03-23 23:09:07	2016-03-23 23:28:42	3	3	3	3	3	3	3	2
4608254261	82721271	2016-03-23 23:00:42	2016-03-23 23:14:41	2	2	2	3	4	2	3	3
4608242745	82721271	2016-03-23 22:55:22	2016-03-23 23:13:03	1	1	1	1	2	2	1	1
4608234165	82721271	2016-03-23 22:51:30	2016-03-23 22:59:19	1	1	1	1	2	1	1	1
4608231646	82721271	2016-03-23 22:50:24	2016-03-23 22:57:13	3	3	3	3	3	4	4	3
4608228441	82721271	2016-03-23 22:48:57	2016-03-23 22:59:36	3	2	3	3	3	3	3	3
4608217480	82721271	2016-03-23 22:43:53	2016-03-23 22:54:04	4	4	4	4	4	4	4	4
4608157591	82721271	2016-03-23 22:16:50	2016-03-23 22:24:18	2	2	2	2	2	2	1	1
4608155823	82721271	2016-03-23 22:16:04	2016-03-23 22:26:17	1	1	1	1	4	4	4	1
4608147975	82721271	2016-03-23 22:12:26	2016-03-23 22:24:09	2	2	3	3	2	2	2	2
4608126229	82721271	2016-03-23 22:03:22	2016-03-23 22:08:22	1	1	1	1	1	1	1	1
4608122370	82721271	2016-03-23 22:01:24	2016-03-23 22:17:55	3	3	3	3	3	3	3	3
4608115624	82721271	2016-03-23 21:58:50	2016-03-23 22:10:50	3	3	3	3	3	4	1	2
4608111147	82721271	2016-03-23 21:56:53	2016-03-23 22:13:45	2	1	2	1	2	1	1	1
4608110571	82721271	2016-03-23 21:56:21	2016-03-23 22:12:57	2	1	3	1	3	2	2	1
4608105302	82721271	2016-03-23 21:54:29	2016-03-23 22:02:32	4	3	4	3	3	2	3	2
4608096339	82721271	2016-03-23 21:50:36	2016-03-23 21:55:05	3	1	3	1	2	1	3	1
4608078068	82721271	2016-03-23 21:42:24	2016-03-23 22:07:37	1	1	2	1	1	1	1	1
4608068185	82721271	2016-03-23 21:38:42	2016-03-23 21:49:03	1	1	1	1	1	1	1	1
4608059743	82721271	2016-03-23 21:35:18	2016-03-23 21:53:13	3	3	4	4	4	4	3	3
4608036753	82721271	2016-03-23 21:26:01	2016-03-23 21:43:25	3	1	4	1	4	1	3	1
4608019583	82721271	2016-03-23 21:19:17	2016-03-23 21:32:51	2	2	2	2	2	2	2	2
4608019044	82721271	2016-03-23 21:19:07	2016-03-23 22:21:22	1	1	1	1	3	1	3	1
4608009777	82721271	2016-03-23 21:15:27	2016-03-23 21:24:09	3	3	3	3	3	3	1	1
4608005643	82721271	2016-03-23 21:13:10	2016-03-23 21:38:34	1	1	1	1	1	1	1	1
4607981927	82721271	2016-03-23 21:04:49	2016-03-23 21:11:27	1	1	1	1	1	1	1	1
4607980645	82721271	2016-03-23 21:04:03	2016-03-23 21:23:20	1	1	2	1	1	1	1	1
4607977844	82721271	2016-03-23 21:03:14	2016-03-23 21:09:02	1	1	1	1	1	1	1	1
4607973122	82721271	2016-03-23 21:01:31	2016-03-23 21:07:35	1	1	1	1	1	1	1	1
4607972496	82721271	2016-03-23 21:01:08	2016-03-23 21:11:21	3	1	3	1	2	1	2	1
4607969860	82721271	2016-03-23 21:00:17	2016-03-23 21:06:17	2	2	2	2	3	3	2	2
4607967479	82721271	2016-03-23 20:59:13	2016-03-23 21:06:14	3	3	2	2	3	3	3	3
4607967366	82721271	2016-03-23 20:50:36	2016-03-23 21:10:52	3	1	3	2	3	3	3	3
4607963720	82721271	2016-03-23 20:57:46	2016-03-23 21:11:15	3	3	3	3	3	3	3	3
4607961987	82721271	2016-03-23 20:57:14	2016-03-23 21:04:38	2	1	3	1	2	1	2	1
4607958081	82721271	2016-03-23 20:55:47	2016-03-23 21:01:51	1	1	1	1	1	1	1	1
4607942759	82721271	2016-03-23 20:50:08	2016-03-23 20:57:50	3	3	3	3	2	2	2	2
4607939456	82721271	2016-03-23 20:48:44	2016-03-23 21:06:54	1	1	2	1	2	1	3	1
4607934040	82721271	2016-03-23 20:47:01	2016-03-23 20:50:34	2	2	2	2	2	2	2	2
4607929241	82721271	2016-03-23 20:45:14	2016-03-23 20:56:44	4	4	1	1	1	1	1	1
4607929135	82721271	2016-03-23 20:45:12	2016-03-23 20:52:16	4	2	1	4	3	3	2	4
4607928299	82721271	2016-03-23 20:44:51	2016-03-23 20:49:05	3	2	3	2	3	3	3	3
4607924048	82721271	2016-03-23 20:43:19	2016-03-23 20:53:54	2	1	2	1	2	1	2	1
4607918689	82721271	2016-03-23 20:41:27	2016-03-23 20:51:36	3	2	3	2	3	1	3	2
4607914575	82721271	2016-03-23 20:40:03	2016-03-23 20:47:10	3	3	3	3	3	3	4	4
4607892085	82721271	2016-03-23 20:31:57	2016-03-23 20:43:41	2	2	1	1	1	1	1	1
4607885476	82721271	2016-03-23 20:29:46	2016-03-23 20:35:17	4	3	4	3	3	3	3	3
4607882868	82721271	2016-03-23 20:28:49	2016-03-23 20:35:58	2	1	3	2	4	2	2	1
4607879350	82721271	2016-03-23 20:27:28	2016-03-23 20:37:44	4	2	4	2	4	2	4	2
4607879196	82721271	2016-03-23 20:27:39	2016-03-23 20:32:19	3	3	3	2	3	1	3	1
4607876812	82721271	2016-03-23 20:26:48	2016-03-23 20:41:10	2	2	2	1	2	1	2	1
4607874269	82721271	2016-03-23 20:25:58	2016-03-23 20:37:45	1	1	1	1	1	1	2	1
4607871068	82721271	2016-03-23 20:24:53	2016-03-23 20:34:03	3	2	3	2	3	2	3	2
4607870899	82721271	2016-03-23 20:24:50	2016-03-23 20:37:30	1	1	1	1	1	1	1	1
4607869603	82721271	2016-03-23 20:24:25	2016-03-23 20:27:52	2	2	3	3	2	2	2	2
4607867842	82721271	2016-03-23 20:23:48	2016-03-23 20:34:00	3	1	3	1	4	1	3	1
4607867397	82721271	2016-03-23 20:23:38	2016-03-23 20:29:06	1	1	1	1	1	1	1	1
4607865310	82721271	2016-03-23 20:22:56	2016-03-23 20:30:14	2	2	2	3	2	2	2	2
4607864201	82721271	2016-03-23 20:22:17	2016-03-23 20:32:51	3	2	3	2	3	2	2	1
4607863557	82721271	2016-03-23 20:22:23	2016-03-23 20:30:44	4	4	4	4	3	3	2	2
4607856697	82721271	2016-03-23 20:19:21	2016-03-23 20:37:35	2	1	2	1	2	1	3	1
4607852683	82721271	2016-03-23 20:18:36	2016-03-23 20:30:49	2	1	1	1	1	1	1	1
4607851940	82721271	2016-03-23 20:18:24	2016-03-23 20:31:21	3	2	3	2	3	2	3	2
4607848732	82721271	2016-03-23 20:17:21	2016-03-23 20:25:22	2	1	2	1	3	2	3	2
4607846653	82721271	2016-03-23 20:16:40	2016-03-23 20:26:10	1	1	1	1	2	1	1	1
4607844934	82721271	2016-03-23 20:15:52	2016-03-23 20:26:45	2	1	2	1	1	1	2	1
4607844041	82721271	2016-03-23 20:15:39	2016-03-23 20:24:21	3	3	3	3	3	3	3	3
4607727790	82721271	2016-03-23 19:37:59	2016-03-23 19:47:37	1	1	1	1	1	1	1	1
4607720144	82721271	2016-03-23 19:35:36	2016-03-23 19:40:00	2	2	2	1	2	1	1	1
4607711428	82721271	2016-03-23 19:32:50	2016-03-23 19:38:18	1	1	1	1	1	1	1	1
4607703304	82721271	2016-03-23 19:30:11	2016-03-23 19:36:53	2	2	3	3	1	1	1	1
4607693546	82721271	2016-03-23 19:27:06	2016-03-23 19:36:19	1	1	1	1	1	1	2	1
4607683459	82721271	2016-03-23 19:23:45	2016-03-23 19:29:53	1	1	1	1	1	1	1	1
4607674998	82721271	2016-03-23 19:20:52	2016-03-23 19:33:33	1	1	1	1	1	1	1	1
4607638524	82721271	2016-03-23 19:09:25	2016-03-23 19:13:18	3	2	3	2	3	2	2	1
4607622371	82721271	2016-03-23 19:04:17	2016-03-23 19:12:24	2	1	2	1	2	1	2	1
4607619273	82721271	2016-03-23 19:03:11	2016-03-23 19:15:07	3	3	3	3	3	3	3	3
4607610004	82721271	2016-03-23 19:00:19	2016-03-23 19:14:18	3	3	3	3	3	3	3	3
4607599264	82721271	2016-03-23 18:57:05	2016-03-23 19:06:21	2	2	2	2	3	3	2	2
4607594823	82721271	2016-03-23 18:55:30	2016-03-23 19:03:50	4	4	4	4	3	2	2	2
4607589546	82721271	2016-03-23 18:53:42	2016-03-23 19:05:11	3	3	3	3	3	3	3	3
4607584179	82721271	2016-03-23 18:51:46	2016-03-23 19:06:11	4	2	1	4	4	3	1	1
4607576556	82721271	2016-03-23 18:49:28	2016-03-23 19:00:56	1	1	1	1	1	1	1	1
4607575017	82721271	2016-03-23 18:47:11	2016-03-23 18:55:55	1	1	1	1	1	1	1	1
4607561739	82721271	2016-03-23 18:44:46	2016-03-23 18:53:17	3	1	3	3	2	1	2	2
4607559579	82721271	2016-03-23 18:44:08	2016-03-23 18:56:17	3	3	3	3	4	4	4	4
4607552513	82721271	2016-03-23 18:41:56	2016-03-23 18:49:53	1	1	1	1	1	1	1	1
4607525395	82721271	2016-03-23 18:34:04	2016-03-23 18:41:06	3	3	3	3	2	2	3	3
4607511643	82721271	2016-03-23 18:29:30	2016-03-23 18:40:59	2	2	1	2	3	3	3	2
4607508764	82721271	2016-03-23 18:28:42	2016-03-23 18:38:46	3	3	3	3	2	2	2	2
4607492306	82721271	2016-03-23 18:23:22	2016-03-23 18:33:52	2	1	2	1	2	1	2	1
4607489824	82721271	2016-03-23 18:22:35	2016-03-23 18:26:57	2	2	3	3	3	2	3	2
4607466108	82721271	2016-03-23 18:14:56	2016-03-23 18:35:15	1	1	1	1	1	1	1	1
4607464578	82721271	2016-03-23 18:13:39	2016-03-23 18:28:47	4	3	4	4	3	3	2	2
4607458564	82721271	2016-03-23 18:11:56	2016-03-23 18:30:26	1	1	1	1	2	1	2	1
4607454665	82721271	2016-03-23 18:10:54	2016-03-23 18:24:00	4	4	4	4	3	3	2	2
4607450627	82721271	2016-03-23 18:09:50	2016-03-23 18:22:35	2	1	3	3	3	2	4	2
4607448788	82721271	2016-03-23 18:09:21	2016-03-23 18:21:11	4	3	4	3	4	3	4	3
4607445196	82721271	2016-03-23 18:08:19	2016-03-23 18:16:23	3	3	3	3	3	2	3	2
4607440756	82721271	2016-03-23 18:06:50	2016-03-23 18:11:08	3	1	3	1	3	1	1	1
4607438829	82721271	2016-03-23 18:06:05	2016-03-23 18:11:03	1	1	1	1	1	1	1	1
4607438273	82721271	2016-03-23 18:04:34	2016-03-23 18:24:27	3	2	4	2	2	2	3	2
4607430561	82721271	2016-03-23 18:03:32	2016-03-23 18:09:42	2	2	2	2	1	1	1	1
4607426014	82721271	2016-03-23 18:01:53	2016-03-23 18:14:58	3	1	4	1	3	1	3	1
4607423347	82721271	2016-03-23 18:01:15	2016-03-23 18:15:39	2	2	2	2	2	2	2	2
4607420374	82721271	2016-03-23 18:00:13	2016-03-23 18:13:07	3	3	3	3	3	3	4	4
4607419999	82721271	2016-03-23 18:00:06	2016-03-23 18:06:28	4	4	4	4	3	3	3	3
4607418391	82721271	2016-03-23 17:59:37	2016-03-23 18:23:47	3	3	4	3	3	3	3	3
4607414318	82721271	2016-03-23 17:58:20	2016-03-23 18:12:04	2	2	2	2	2	2	2	2
4607407935	82721271	2016-03-23 17:56:11	2016-03-23 18:06:20	2	1	2	2	2	1	2	1
4607400600	82721271	2016-03-23 17:53:50	2016-03-23 17:56:31	1	1	1	1	1	1	1	1
4607399578	82721271	2016-03-23 17:53:29	2016-03-23 17:59:04	1	1	1	1	1	1	1	1
4607397780	82721271	2016-03-23 17:52:24	2016-03-23 18:06:20	2	2	3	3	1	1	1	1
4607396720	82721271	2016-03-23 17:52:18	2016-03-23 17:59:37	1	1	1	1	1	1	1	1
4607370099	82721271	2016-03-23 17:43:50	2016-03-23 17:51:18	1	1	1	1	1	1	1	1
4607369455	82721271	2016-03-23 17:43:36	2016-03-23 17:57:06	2	1	3	1	2	1	2	1
4607361272	82721271	2016-03-23 17:41:04	2016-03-23 17:49:08	3	3	3	3	3	3	3	3
4607355875	82721271	2016-03-23 17:39:13	2016-03-23 17:46:02	2	2	2	2	2	2	2	2
4607347534	82721271	2016-03-23 17:36:39	2016-03-23 17:42:47	4	4	4	4	4	4	4	4
4607337064	82721271	2016-03-23 17:33:24	2016-03-23 17:43:51	4	4	4	4	4	3	4	3
4607325288	82721271	2016-03-23 17:29:29	2016-03-23 17:38:07	1	1	1	1	1	1	1	1
4607321188	82721271	2016-03-23 17:28:19	2016-03-23 17:33:14	2	2	2	2	2	2	2	2
4607317791	82721271	2016-03-23 17:27:11	2016-03-23 17:41:07	3	2	3	2	2	2	3	2
4607315275	82721271	2016-03-23 17:26:17	2016-03-23 17:35:55	4	4	4	4	4	4	4	4
4607314033	82721271	2016-03-23 17:25:49	2016-03-23 17:30:49	1	1	1	1	1	1	1	1
4607308828	82721271	2016-03-23 17:24:15	2016-03-23 17:34:32	2	1	3	2	3	2	2	2
4607308270	82721271	2016-03-23 17:24:06	2016-03-23 17:35:14	3	3	3	3	3	3	3	3
4607304557	82721271	2016-03-23 17:22:00	2016-03-23 17:57:37	2	1	1	1	1	1	1	1
4607303825	82721271	2016-03-23 17:22:43	2016-03-23 17:43:38	2	1	1	1	1	1	1	1
4607302809	82721271	2016-03-23 17:22:04	2016-03-23 17:44:14	3	3	3	3	2	2	2	2
4607302590	82721271	2016-03-23 17:22:07	2016-03-23 17:31:47	2	2	2	2	2	2	2	2
4607300593	82721271	2016-03-23 17:21:42	2016-03-23 17:28:41	3	3	2	2	2	2	2	2
4607278448	82721271	2016-03-23 17:14:19	2016-03-23 17:22:48	4	3	4	3	4	3	4	2
4607276902	82721271	2016-03-23 17:13:40	2016-03-23 17:24:37	4	4	4	4	4	4	4	4
4607276746	82721271	2016-03-23 17:13:33	2016-03-23 17:21:55	2	1	3	1	1	1	1	1
4607273089	82721271	2016-03-23 17:11:53	2016-03-23 17:38:24	2	2	2	1	2	2	2	2
4607272568	82721271	2016-03-23 17:12:11	2016-03-23 17:19:42	1	1	1	1	2	1	1	1
4607271684	82721271	2016-03-23 17:12:06	2016-03-23 17:26:32	1	1	1	1	4	4	4	4
4607267617	82721271	2016-03-23 17:10:50	2016-03-23 17:19:03	3	2	3	2	3	2	3	2
4607266755	82721271	2016-03-23 17:10:27	2016-03-23 17:21:13	3	3	3	3	3	3	3	3
4607265843	82721271	2016-03-23 17:10:11	2016-03-23 17:19:53	1	1	1	1	1	1	1	1
4607264872	82721271	2016-03-23 17:09:48	2016-03-23 17:17:58	1	1	1	1	2	1	2	1
4607263154	82721271	2016-03-23 17:09:16	2016-03-23 17:22:08	2	1	1	1	1	1	1	1
4607260166	82721271	2016-03-23 17:08:06	2016-03-23 17:24:11	2	1	2	1	3	2	2	2
4607260164	82721271	2016-03-23 17:08:20	2016-03-23 17:22:24	2	1	3	1	3	1	3	1
4607258741	82721271	2016-03-23 17:07:49	2016-03-23 17:16:50	4	1	3	3	2	1	4	1
4607258693	82721271	2016-03-23 17:07:52	2016-03-23 17:12:27	2	2	2	2	3	2	4	2
4607258223	82721271	2016-03-23 17:07:37	2016-03-23 17:20:39	2	1	1	1	2	2	2	2
4607258165	82721271	2016-03-23 17:07:26	2016-03-23 17:16:16	2	2	2	2	2	2	2	2
4607258074	82721271	2016-03-23 17:07:39	2016-03-23 17:16:31	2	1	3	1	2	1	2	1
4607257636	82721271	2016-03-23 17:07:30	2016-03-23 17:14:44	2	2	2	2	2	2	2	2
4607256542	82721271	2016-03-23 17:07:12	2016-03-23 17:19:41	2	2	3	2	2	2	2	2
4607253197	82721271	2016-03-23 17:06:05	2016-03-23 17:31:51	2	2	3	3	1	1	4	1
4607251941	82721271	2016-03-23 17:05:38	2016-03-23 17:15:12	2	1	2	1	3	1	3	1
4607250432	82721271	2016-03-23 17:05:11	2016-03-23 17:09:44	1	1	1	1	1	1	1	1
4607250351	82721271	2016-03-23 17:05:08	2016-03-23 17:12:27	3	1	3	1	3	1	3	1
4607249353	82721271	2016-03-23 17:04:18	2016-03-23 17:23:36	3	2	3	2	2	1	2	1
4607248493	82721271	2016-03-23 17:04:30	2016-03-23 17:14:01	1	1	1	1	1	1	1	1
4607247740	82721271	2016-03-23 17:04:14	2016-03-23 17:19:08	1	1	1	1	1	1	1	1
4607246716	82721271	2016-03-23 17:03:56	2016-03-23 17:18:30	3	2	3	2	3	2	2	1
4607246174	82721271	2016-03-23 17:03:47	2016-03-23 17:15:21	2	1	2	1	1	1	1	1
4607244613	82721271	2016-03-23 17:03:16	2016-03-23 17:08:04	4	3	4	3	4	4	4	3
4607243833	82721271	2016-03-23 17:02:56	2016-03-23 17:10:25	2	1	3	1	2	1	2	1
4607176816	82721271	2016-03-23 16:42:08	2016-03-23 16:52:46	3	3	3	3	3	3	3	3
4607127804	82721271	2016-03-23 16:26:50	2016-03-23 16:39:43	1	1	3	3	2	2	2	2
4607097238	82721271	2016-03-23 16:16:57	2016-03-23 16:33:00	2	2	2	2	2	2	2	2
4607095180	82721271	2016-03-23 16:16:25	2016-03-23 16:39:27	3	3	3	3	3	2	3	3
4607081024	82721271	2016-03-23 16:12:00	2016-03-23 16:22:50	2	1	2	1	3	2	2	1
4607069279	82721271	2016-03-23 16:08:30	2016-03-23 16:17:27	2	1	2	1	2	1	2	1
4607067362	82721271	2016-03-23 16:07:53	2016-03-23 16:19:48	3	2	2	2	2	2	2	2
4607058364	82721271	2016-03-23 16:05:08	2016-03-23 16:12:39	3	1	3	1	3	1	2	1
4607042061	82721271	2016-03-23 16:00:19	2016-03-23 16:09:53	2	2	2	2	2	2	2	2
4607023710	82721271	2016-03-23 15:54:52	2016-03-23 16:04:49	2	1	2	1	1	1	2	1
4607016150	82721271	2016-03-23 15:53:04	2016-03-23 15:57:49	3	2	3	2	4	4	3	2
4607007732	82721271	2016-03-23 15:50:46	2016-03-23 16:18:09	4	4	4	4	4	1	4	1
4606982001	82721271	2016-03-23 15:44:25	2016-03-23 15:58:16	2	2	2	2	2	1	1	1
4606956499	82721271	2016-03-23 15:36:43	2016-03-23 15:44:51	3	3	3	3	3	2	3	2
4606946994	82721271	2016-03-23 15:33:54	2016-03-23 15:53:19	2	2	2	2	3	2	3	2
4606944302	82721271	2016-03-23 15:32:56	2016-03-23 15:42:33	2	2	2	2	1	1	2	2
4606934839	82721271	2016-03-23 15:30:14	2016-03-23 15:38:01	2	1	1	1	1	1	1	1
4606930159	82721271	2016-03-23 15:28:48	2016-03-23 15:38:15	2	2	2	2	3	3	2	2
4606912882	82721271	2016-03-23 15:23:27	2016-03-23 15:33:44	3	3	3	3	3	3	3	3
4606892888	82721271	2016-03-23 15:17:37	2016-03-23 17:55:24	4	1	4	1	4	1	4	1
4606883734	82721271	2016-03-23 15:15:11	2016-03-23 15:22:31	3	3	3	3	3	2	2	2
4606880888	82721271	2016-03-23 15:14:15	2016-03-23 15:22:56	3	2	3	2	3	2	3	2
4606867071	82721271	2016-03-23 15:10:04	2016-03-23 15:19:48	2	2	2	2	2	2	2	2
4606850039	82721271	2016-03-23 15:04:08	2016-03-23 15:26:22	3	1	3	1	3	1	3	1
4606839355	82721271	2016-03-23 15:01:50	2016-03-23 15:08:21	2	3	3	3	3	4	3	2
4606833416	82721271	2016-03-23 14:59:51	2016-03-23 15:06:33	4	2	3	1	3	1	3	1
4606830807	82721271	2016-03-23 14:59:06	2016-03-23 15:10:45	1	1	1	1	1	1	1	1
4606830281	82721271	2016-03-23 14:57:41	2016-03-23 15:00:56	2	2	2	2	3	2	3	2
4606827049	82721271	2016-03-23 14:57:17	2016-03-23 15:08:19	4	4	4	4	4	4	4	4
4606821249	82721271	2016-03-23 14:56:03	2016-03-23 15:09:26	4	4	4	4	4	4	4	4
4606810363	82721271	2016-03-23 14:52:43	2016-03-23 15:02:24	4	4	4	4	3	3	3	3
4606809294	82721271	2016-03-23 14:52:37	2016-03-23 15:00:55	2	2	2	1	2	2	3	2
4606809254	82721271	2016-03-23 14:52:27	2016-03-23 15:00:13	2	2	3	2	2	2	3	2
4606808983	82721271	2016-03-23 14:52:31	2016-03-23 15:01:13	4	2	4	3	4	2	3	1
4606807036	82721271	2016-03-23 14:51:54	2016-03-23 15:00:18	2	1	2	1	1	1	1	1
4606804204	82721271	2016-03-23 14:50:35	2016-03-23 15:00:03	1	1	1	1	1	1	1	1
4606802945	82721271	2016-03-23 14:48:44	2016-03-23 14:57:12	3	3	3	3	2	2	3	3
4606801339	82721271	2016-03-23 14:49:55	2016-03-23 15:07:17	2	2	2	2	1	2	2	2
4606800817	82721271	2016-03-23 14:49:58	2016-03-23 14:57:29	3	3	3	3	3	3	2	2
4606800633	82721271	2016-03-23 14:49:52	2016-03-23 14:59:49	2	3	3	3	1	3	3	3
4606797784	82721271	2016-03-23 14:49:02	2016-03-23 14:54:14	1	1	1	1	1	1	1	1
4606797600	82721271	2016-03-23 14:48:49	2016-03-23 14:59:10	3	3	3	3	3	2	3	2
4606796905	82721271	2016-03-23 14:48:43	2016-03-23 14:57:06	2	2	2	2	2	1	3	3
4606796777	82721271	2016-03-23 14:48:45	2016-03-23 14:52:54	3	3	3	3	3	2	3	1
4605329435	82721271	2016-03-23 00:00:38	2016-03-23 00:07:37	2	2	2	2	2	2	2	2
4605275338	82721271	2016-03-22 23:32:19	2016-03-22 23:37:44	1	1	1	1	1	1	1	1
4605249264	82721271	2016-03-22 23:19:30	2016-03-22 23:29:23	1	1	1	1	1	1	1	1
4605229534	82721271	2016-03-22 23:09:19	2016-03-22 23:24:02	1	1	1	1	1	1	1	1
4605229218	82721271	2016-03-22 23:08:38	2016-03-22 23:18:09	3	3	3	3	2	2	2	2
4605227784	82721271	2016-03-22 23:08:40	2016-03-22 23:21:21	2	2	1	1	1	1	1	1
4605227594	82721271	2016-03-22 23:08:49	2016-03-22 23:15:43	4	2	3	2	3	2	3	2
4605227517	82721271	2016-03-22 23:08:39	2016-03-22 23:20:43	1	1	1	1	1	1	1	1
4605226996	82721271	2016-03-22 23:08:32	2016-03-22 23:22:40	3	1	3	1	3	1	3	1
4605226902	82721271	2016-03-22 23:08:26	2016-03-22 23:21:39	1	1	2	1	3	2	3	2
4605226797	82721271	2016-03-22 23:08:24	2016-03-22 23:17:54	2	3	2	2	3	3	3	3
4605226738	82721271	2016-03-22 23:08:27	2016-03-22 23:24:12	2	1	3	1	3	2	2	1
4605221914	82721271	2016-03-22 23:06:04	2016-03-22 23:13:04	4	3	4	3	3	3	3	3
4605221672	82721271	2016-03-22 23:05:52	2016-03-22 23:15:24	1	1	1	1	1	1	2	1
4605211140	82721271	2016-03-22 23:00:55	2016-03-22 23:19:11	2	1	2	1	2	2	2	2
4605202340	82721271	2016-03-22 22:57:00	2016-03-22 23:08:02	2	1	2	2	1	1	1	1
4605199590	82721271	2016-03-22 22:55:53	2016-03-22 22:58:59	1	1	2	1	2	1	2	1
4605193611	82721271	2016-03-22 22:53:08	2016-03-22 23:06:40	1	1	1	1	1	1	1	1
4605193124	82721271	2016-03-22 22:52:48	2016-03-22 23:02:20	2	1	2	2	2	2	2	2
4605191953	82721271	2016-03-22 22:52:21	2016-03-22 23:00:05	1	1	1	1	3	1	3	1
4605190803	82721271	2016-03-22 22:51:58	2016-03-22 22:58:52	1	1	2	1	1	1	1	1
4605190023	82721271	2016-03-22 22:51:34	2016-03-22 22:59:03	2	1	2	1	3	2	3	2
4605188013	82721271	2016-03-22 22:50:43	2016-03-22 22:57:46	1	1	1	1	2	1	2	1
4605181867	82721271	2016-03-22 22:47:57	2016-03-22 23:00:32	3	3	3	3	3	3	2	2
4605181477	82721271	2016-03-22 22:47:54	2016-03-22 22:56:23	1	1	2	1	1	1	1	1
4605179511	82721271	2016-03-22 22:46:44	2016-03-22 23:02:21	3	1	3	2	2	1	1	1
4605173533	82721271	2016-03-22 22:44:34	2016-03-22 22:51:04	2	3	2	3	2	3	2	3
4605167794	82721271	2016-03-22 22:41:51	2016-03-22 22:52:46	1	1	1	1	1	1	1	1
4605166534	82721271	2016-03-22 22:41:30	2016-03-22 22:57:12	2	1	2	1	1	1	1	1
4605166143	82721271	2016-03-22 22:41:17	2016-03-22 22:51:15	2	2	2	2	3	2	2	2
4605166135	82721271	2016-03-22 22:35:46	2016-03-22 22:49:35	1	1	1	1	2	2	2	2
4605165112	82721271	2016-03-22 22:40:56	2016-03-22 22:46:04	2	2	2	2	4	3	3	3
4605164296	82721271	2016-03-22 22:40:20	2016-03-22 22:50:45	1	1	1	1	3	2	3	2
4605159500	82721271	2016-03-22 22:38:31	2016-03-22 22:51:28	2	2	2	2	1	1	1	1
4605157762	82721271	2016-03-22 22:37:46	2016-03-22 22:45:17	1	1	1	1	1	1	1	1
4605150994	82721271	2016-03-22 22:34:46	2016-03-22 22:41:26	1	1	1	1	1	1	1	1
4605150120	82721271	2016-03-22 22:34:09	2016-03-22 22:44:09	3	3	3	3	4	4	3	3
4605148786	82721271	2016-03-22 22:33:43	2016-03-22 22:42:48	3	3	3	3	2	2	2	2
4605148249	82721271	2016-03-22 22:33:32	2016-03-22 22:42:42	1	1	1	1	1	1	1	1
4605147423	82721271	2016-03-22 22:33:06	2016-03-22 22:42:34	4	4	4	4	4	4	4	4
4605147403	82721271	2016-03-22 22:33:09	2016-03-22 22:54:06	2	2	2	2	3	3	2	2
4605146035	82721271	2016-03-22 22:32:21	2016-03-22 22:48:10	1	1	1	1	1	1	1	1
4605145802	82721271	2016-03-22 22:32:33	2016-03-22 22:40:26	2	1	2	1	2	1	2	1
4605144558	82721271	2016-03-22 22:30:53	2016-03-22 22:59:46	3	2	2	1	1	1	2	1
4605137891	82721271	2016-03-22 22:29:08	2016-03-22 22:38:43	1	1	1	1	1	1	1	1
4605135076	82721271	2016-03-22 22:27:37	2016-03-22 22:38:52	2	1	3	2	2	1	2	1
4605134258	82721271	2016-03-22 22:27:25	2016-03-22 22:33:53	1	1	1	1	1	1	1	1
4605131440	82721271	2016-03-22 22:26:23	2016-03-22 22:36:59	2	1	2	1	2	1	2	1
4605130733	82721271	2016-03-22 22:25:58	2016-03-22 22:35:45	3	1	3	1	3	1	2	1
4605128756	82721271	2016-03-22 22:24:55	2016-03-22 22:41:12	3	2	2	2	2	2	3	2
4605127997	82721271	2016-03-22 22:24:40	2016-03-22 22:42:54	2	1	2	1	1	1	2	1
4605126875	82721271	2016-03-22 22:24:25	2016-03-22 22:33:06	3	2	3	3	3	2	3	2
4605118100	82721271	2016-03-22 22:20:45	2016-03-22 22:30:26	3	3	3	3	3	3	3	3
4605116828	82721271	2016-03-22 22:20:14	2016-03-25 17:42:05	2	2	2	2	2	2	3	2
4605111596	82721271	2016-03-22 22:17:27	2016-03-22 22:33:42	1	1	1	1	1	1	1	1
4605111255	82721271	2016-03-22 22:17:03	2016-03-22 22:39:01	2	1	2	1	3	2	2	1
4605110522	82721271	2016-03-22 22:17:13	2016-03-22 22:30:35	3	3	3	3	3	3	2	2
4605107639	82721271	2016-03-22 22:16:20	2016-03-22 22:22:18	3	2	3	2	3	2	3	2
4605106218	82721271	2016-03-22 22:15:42	2016-03-22 22:24:52	1	1	1	1	1	1	1	1
4605102484	82721271	2016-03-22 22:14:07	2016-03-22 22:26:07	3	1	3	1	2	1	2	1
4605101861	82721271	2016-03-22 22:13:53	2016-03-22 22:28:40	2	1	2	1	2	1	2	1
4605101604	82721271	2016-03-22 22:13:42	2016-03-22 22:23:52	4	4	4	4	4	3	4	3
4605100926	82721271	2016-03-22 22:13:28	2016-03-22 22:24:06	2	2	2	2	2	2	3	3
4605100651	82721271	2016-03-22 22:13:15	2016-03-22 22:24:47	1	1	1	1	2	1	2	1
4605099154	82721271	2016-03-22 22:12:40	2016-03-22 22:24:01	2	1	2	1	2	1	2	1
4605097295	82721271	2016-03-22 22:11:54	2016-03-22 22:18:42	2	1	3	3	2	2	2	1
4605095879	82721271	2016-03-22 22:11:14	2016-03-22 22:16:41	2	1	2	1	2	1	2	1
4605095783	82721271	2016-03-22 22:11:14	2016-03-22 22:14:42	1	1	1	1	1	1	1	1
4605095519	82721271	2016-03-22 22:11:06	2016-03-22 22:17:27	3	1	3	1	4	1	4	1
4605092810	82721271	2016-03-22 22:09:53	2016-03-22 22:17:10	2	3	2	3	2	3	1	2
4605091333	82721271	2016-03-22 22:09:18	2016-03-22 22:19:23	3	3	3	2	3	2	2	3
4605089750	82721271	2016-03-22 22:08:19	2016-03-22 22:21:42	2	1	2	2	2	1	2	2
4605088772	82721271	2016-03-22 22:07:58	2016-03-22 22:14:10	3	1	3	2	2	1	2	1
4605087516	82721271	2016-03-22 22:07:31	2016-03-22 22:31:48	3	3	3	3	4	2	4	2
4605086070	82721271	2016-03-22 22:06:47	2016-03-22 22:14:25	2	1	2	1	1	1	1	1
4605086039	82721271	2016-03-22 22:06:57	2016-03-22 22:14:19	3	3	3	3	4	4	4	4
4605085681	82721271	2016-03-22 22:06:49	2016-03-22 22:14:28	1	1	2	1	2	1	1	1
4605085658	82721271	2016-03-22 22:06:50	2016-03-22 22:13:47	3	3	3	3	3	3	3	2
4605084396	82721271	2016-03-22 22:06:08	2016-03-22 22:18:35	2	1	2	1	2	1	2	1
4605083787	82721271	2016-03-22 22:06:03	2016-03-22 22:13:35	2	2	2	2	3	3	2	2
4605083256	82721271	2016-03-22 22:05:49	2016-03-22 22:13:43	3	2	3	3	3	2	3	2
4605082551	82721271	2016-03-22 22:05:26	2016-03-22 22:28:06	1	1	1	1	1	1	1	1
4605081939	82721271	2016-03-22 22:05:16	2016-03-22 22:08:24	4	2	2	2	3	2	2	1
4605081618	82721271	2016-03-22 22:05:02	2016-03-22 22:13:44	3	1	3	1	3	1	3	1
4605081455	82721271	2016-03-22 22:05:03	2016-03-22 22:14:45	3	1	3	1	3	1	2	2
4605080753	82721271	2016-03-22 22:04:29	2016-03-22 22:21:23	3	2	3	2	3	2	3	2
4605079999	82721271	2016-03-22 22:04:24	2016-03-22 22:17:48	3	3	2	2	2	2	2	2
4605079276	82721271	2016-03-22 22:04:02	2016-03-22 22:12:25	3	3	3	2	3	2	3	2
4605079199	82721271	2016-03-22 22:03:34	2016-03-22 22:11:47	3	2	3	2	3	2	3	2
4605078836	82721271	2016-03-22 22:03:50	2016-03-22 22:16:50	2	1	3	1	2	1	2	1
4605078727	82721271	2016-03-22 22:03:45	2016-03-22 22:11:27	3	1	3	3	1	1	1	1
4605078105	82721271	2016-03-22 22:03:31	2016-03-22 22:08:43	1	1	1	1	3	2	3	2
4605077403	82721271	2016-03-22 22:03:18	2016-03-22 22:15:30	3	2	2	2	2	2	2	2
4605077024	82721271	2016-03-22 22:03:04	2016-03-22 22:10:52	1	1	3	2	1	1	1	1
4605075294	82721271	2016-03-22 22:02:18	2016-03-22 22:15:02	2	1	2	1	2	1	1	1
4605074795	82721271	2016-03-22 22:02:13	2016-03-22 22:05:52	3	3	3	3	2	2	2	2
4605074181	82721271	2016-03-22 22:01:54	2016-03-22 22:11:35	4	4	4	4	3	3	3	3
4605074006	82721271	2016-03-22 22:01:40	2016-03-22 22:10:57	1	1	1	1	1	1	2	1
4605073624	82721271	2016-03-22 22:01:08	2016-03-22 22:07:24	3	3	3	3	3	3	3	3
4605072186	82721271	2016-03-22 22:01:06	2016-03-22 22:15:39	3	1	3	1	3	2	2	1
4604943902	82721271	2016-03-22 21:10:26	2016-03-22 21:17:33	3	3	3	3	2	2	2	2
4604877565	82721271	2016-03-22 20:45:51	2016-03-22 20:52:00	1	1	1	1	1	1	1	1
4604848370	82721271	2016-03-22 20:33:31	2016-03-22 20:41:44	3	3	3	3	1	1	1	1
4604843762	82721271	2016-03-22 20:33:36	2016-03-22 20:54:56	2	1	2	1	2	1	2	1
4604841727	82721271	2016-03-22 20:32:42	2016-03-22 20:41:48	4	4	4	4	1	1	1	1
4604840068	82721271	2016-03-22 20:32:08	2016-03-22 20:40:10	4	1	4	1	2	1	1	1
4604838606	82721271	2016-03-22 20:31:43	2016-03-22 20:38:05	2	1	2	1	1	1	1	1
4604837552	82721271	2016-03-22 20:30:50	2016-03-22 20:51:27	1	1	3	3	3	1	2	1
4604816835	82721271	2016-03-22 20:23:53	2016-03-22 20:33:45	3	3	3	1	1	1	1	1
4604799262	82721271	2016-03-22 20:17:31	2016-03-22 20:27:31	3	3	3	3	1	1	1	1
4604798222	82721271	2016-03-22 20:17:19	2016-03-22 20:33:18	1	1	1	1	1	1	1	1
4604795274	82721271	2016-03-22 20:16:12	2016-03-22 20:33:08	2	1	2	2	2	2	2	2
4604794278	82721271	2016-03-22 20:15:50	2016-03-22 20:28:29	3	2	3	2	2	1	2	1
4604785524	82721271	2016-03-22 20:12:47	2016-03-22 20:24:54	1	1	2	1	2	1	3	1
4604784389	82721271	2016-03-22 20:12:17	2016-03-22 20:20:16	1	1	3	3	4	3	3	2
4604779656	82721271	2016-03-22 20:10:29	2016-03-22 20:20:57	2	1	2	2	2	2	1	1
4604777065	82721271	2016-03-22 20:09:43	2016-03-22 20:29:01	3	3	3	3	2	2	2	2
4604776751	82721271	2016-03-22 20:09:40	2016-03-22 20:16:14	1	1	2	1	2	1	2	1
4604775300	82721271	2016-03-22 20:09:11	2016-03-22 20:16:26	3	3	3	3	2	2	2	2
4604772175	82721271	2016-03-22 20:08:05	2016-03-22 20:16:10	3	2	2	3	3	4	2	1
4604771140	82721271	2016-03-22 20:07:33	2016-03-22 20:21:25	3	1	3	1	3	1	3	1
4604764534	82721271	2016-03-22 20:05:34	2016-03-22 20:10:19	4	3	4	3	4	3	2	1
4604763575	82721271	2016-03-22 20:05:08	2016-03-22 20:28:00	2	1	2	1	3	1	3	1
4604759612	82721271	2016-03-22 20:03:52	2016-03-22 20:08:33	1	1	1	1	1	1	1	1
4604749509	82721271	2016-03-22 20:00:32	2016-03-22 20:05:25	3	2	3	2	3	2	3	2
4604747504	82721271	2016-03-22 19:59:41	2016-03-22 20:20:32	2	1	1	1	1	1	1	1
4604746171	82721271	2016-03-22 19:58:56	2016-03-22 20:06:54	1	1	1	1	1	1	1	1
4604745945	82721271	2016-03-22 19:59:18	2016-03-22 20:06:36	3	1	3	1	3	1	3	1
4604745510	82721271	2016-03-22 19:58:58	2016-03-22 20:07:46	3	2	3	2	3	2	3	2
4604743923	82721271	2016-03-22 19:58:38	2016-03-22 20:11:18	3	3	3	3	2	2	3	3
4604743798	82721271	2016-03-22 19:58:01	2016-03-22 20:05:18	1	1	1	1	3	1	1	1
4604743520	82721271	2016-03-22 19:58:28	2016-03-22 20:09:17	2	2	2	1	1	1	2	2
4604743446	82721271	2016-03-22 19:58:05	2016-03-24 15:14:41	3	3	3	3	2	2	3	3
4604741722	82721271	2016-03-22 19:57:25	2016-03-22 20:13:35	3	2	2	2	2	2	2	1
4604740846	82721271	2016-03-22 19:57:35	2016-03-22 20:02:57	3	1	3	1	3	1	3	1
4604739832	82721271	2016-03-22 19:57:07	2016-03-22 20:13:47	1	1	1	1	2	2	1	1
4604738804	82721271	2016-03-22 19:56:37	2016-03-22 20:18:31	2	2	2	2	1	1	1	1
4604729394	82721271	2016-03-22 19:53:39	2016-03-22 19:59:16	1	1	1	1	3	1	2	1
4604726928	82721271	2016-03-22 19:52:49	2016-03-22 19:59:03	3	3	3	3	3	3	2	2
4604725353	82721271	2016-03-22 19:52:20	2016-03-22 20:02:46	2	2	2	2	2	2	2	2
4604723904	82721271	2016-03-22 19:51:41	2016-03-22 20:04:01	2	1	2	1	1	1	1	1
4604722179	82721271	2016-03-22 19:51:20	2016-03-22 19:57:11	4	3	4	2	4	4	4	4
4604721933	82721271	2016-03-22 19:51:16	2016-03-22 19:58:50	2	1	2	1	2	1	2	1
4604721726	82721271	2016-03-22 19:49:11	2016-03-22 20:02:01	1	1	1	1	1	1	1	1
4604716156	82721271	2016-03-22 19:48:53	2016-03-22 20:08:13	2	1	3	1	3	1	2	1
4604712195	82721271	2016-03-22 19:48:00	2016-03-22 19:53:50	2	2	2	2	2	2	2	2
4604710545	82721271	2016-03-22 19:47:18	2016-03-22 19:56:00	3	2	3	2	3	2	3	2
4604709564	82721271	2016-03-22 19:47:00	2016-03-22 20:00:19	3	4	3	4	3	4	4	3
4604709429	82721271	2016-03-22 19:46:55	2016-03-22 20:02:32	1	1	1	1	1	2	1	1
4604708769	82721271	2016-03-22 19:46:45	2016-03-22 19:51:29	4	4	4	4	4	4	2	2
4604706960	82721271	2016-03-22 19:46:16	2016-03-22 19:57:30	3	3	3	3	3	3	3	3
4604706541	82721271	2016-03-22 19:46:12	2016-03-22 19:52:41	4	4	4	4	4	2	4	4
4604706534	82721271	2016-03-22 19:45:56	2016-03-22 19:57:06	1	1	1	1	3	1	3	3
4604705289	82721271	2016-03-22 19:45:46	2016-03-22 19:48:56	3	3	3	3	1	1	2	2
4604704859	82721271	2016-03-22 19:45:34	2016-03-22 19:55:13	4	4	4	4	4	4	4	4
4604704835	82721271	2016-03-22 19:45:33	2016-03-22 19:58:02	1	1	1	1	1	1	1	1
4604704722	82721271	2016-03-22 19:45:36	2016-03-22 19:53:10	3	2	3	2	2	3	3	2
4604704185	82721271	2016-03-22 19:45:19	2016-03-22 19:53:16	2	2	3	3	2	2	2	2
4604703842	82721271	2016-03-22 19:45:14	2016-03-22 19:53:51	3	2	1	1	2	2	2	1
4604452953	82721271	2016-03-22 18:20:06	2016-03-22 18:27:24	2	2	2	3	2	2	2	3
4604363052	82721271	2016-03-22 17:52:02	2016-03-22 17:58:23	3	1	3	1	3	1	2	1
4604359092	82721271	2016-03-22 17:50:45	2016-03-22 17:56:08	1	1	1	1	2	2	1	1
4604346785	82721271	2016-03-22 17:46:47	2016-03-22 17:52:13	1	1	1	1	2	2	1	1
4604342866	82721271	2016-03-22 17:45:21	2016-03-22 17:53:16	3	2	2	2	3	1	2	3
4604336484	82721271	2016-03-22 17:43:30	2016-03-22 17:55:19	4	4	4	4	3	3	3	3
4604335051	82721271	2016-03-22 17:43:01	2016-03-22 17:51:30	1	1	1	1	1	1	1	1
4604332021	82721271	2016-03-22 17:42:14	2016-03-22 17:50:22	3	3	3	3	1	1	1	1
4604327669	82721271	2016-03-22 17:40:55	2016-03-22 18:04:26	3	2	3	2	3	2	3	2
4604326263	82721271	2016-03-22 17:40:30	2016-03-22 17:49:47	3	1	3	1	1	1	3	1
4604325851	82721271	2016-03-22 17:40:02	2016-03-22 17:54:55	4	4	4	4	3	4	3	4
4604323294	82721271	2016-03-22 17:39:40	2016-03-22 17:46:35	3	3	3	3	3	3	3	3
4604322745	82721271	2016-03-22 17:39:07	2016-03-22 17:47:16	3	3	3	3	2	3	2	2
4604321384	82721271	2016-03-22 17:38:50	2016-03-22 17:51:51	2	1	1	1	1	1	1	1
4604321166	82721271	2016-03-22 17:38:47	2016-03-22 17:49:34	3	2	3	2	3	1	2	1
4604318893	82721271	2016-03-22 17:38:18	2016-03-22 17:45:24	3	1	3	1	2	1	2	1
4604317234	82721271	2016-03-22 17:32:39	2016-03-22 17:47:51	2	2	2	2	2	1	2	2
4604316569	82721271	2016-03-22 17:37:24	2016-03-22 17:46:00	1	1	1	1	1	1	1	1
4604316492	82721271	2016-03-22 17:37:24	2016-03-22 17:47:42	3	3	3	3	3	3	3	3
4604315329	82721271	2016-03-22 17:34:50	2016-03-22 17:39:03	2	2	2	2	2	2	2	2
4604314445	82721271	2016-03-22 17:36:45	2016-03-22 17:44:05	2	1	3	1	2	1	2	1
4604309136	82721271	2016-03-22 17:35:18	2016-03-22 17:40:27	3	3	3	3	3	3	3	3
4604307449	82721271	2016-03-22 17:34:43	2016-03-22 17:37:06	3	3	3	4	3	3	3	4
4604306691	82721271	2016-03-22 17:34:26	2016-03-22 17:49:13	2	1	3	2	3	2	3	1
4604305496	82721271	2016-03-22 17:34:12	2016-03-22 17:40:43	3	3	3	3	3	2	3	2
4604303973	82721271	2016-03-22 17:33:38	2016-03-22 17:42:05	3	1	2	1	2	1	1	1
4604303888	82721271	2016-03-22 17:33:16	2016-03-22 17:50:21	2	2	2	2	2	2	3	2
4604303811	82721271	2016-03-22 17:33:19	2016-03-22 17:49:55	1	1	1	1	1	1	1	1
4604302448	82721271	2016-03-22 17:33:07	2016-03-22 17:39:47	1	1	1	1	1	1	1	1
4604302143	82721271	2016-03-22 17:33:08	2016-03-22 17:37:54	1	1	1	1	1	1	1	1
4604300418	82721271	2016-03-22 17:32:33	2016-03-22 17:40:22	1	1	1	1	2	1	2	1
4604300239	82721271	2016-03-22 17:32:24	2016-03-22 17:54:01	1	1	3	1	2	1	3	1
4604298897	82721271	2016-03-22 17:31:58	2016-03-22 17:39:21	3	3	3	3	3	3	2	2
4604298843	82721271	2016-03-22 17:31:31	2016-03-22 17:48:10	1	1	1	1	1	1	1	1
4604298329	82721271	2016-03-22 17:31:48	2016-03-22 17:44:12	3	2	3	3	3	2	3	2
4604297949	82721271	2016-03-22 17:31:36	2016-03-22 17:45:12	4	3	4	3	4	3	4	3
4604296318	82721271	2016-03-22 17:31:13	2016-03-22 18:00:58	3	3	3	3	3	3	3	3
4604295709	82721271	2016-03-22 17:30:32	2016-03-22 17:39:32	3	2	3	3	3	3	3	3
4604294968	82721271	2016-03-22 17:30:39	2016-03-22 17:37:07	3	2	2	2	2	2	2	2
4604293912	82721271	2016-03-22 17:30:31	2016-03-22 17:38:17	3	3	3	3	3	3	4	4
4604293497	82721271	2016-03-22 17:30:19	2016-03-22 17:37:19	2	1	2	1	1	1	2	1
4604290558	82721271	2016-03-22 17:29:26	2016-03-22 17:37:27	3	2	2	1	4	3	3	2
4604290306	82721271	2016-03-22 17:29:23	2016-03-22 17:42:37	3	3	4	4	2	2	2	2
4604289793	82721271	2016-03-22 17:29:05	2016-03-22 17:37:56	2	1	2	1	2	1	3	1
4604289283	82721271	2016-03-22 17:29:00	2016-03-22 17:36:37	1	1	1	1	1	1	1	1
4604288615	82721271	2016-03-22 17:28:45	2016-03-22 17:41:43	1	1	3	3	3	3	2	2
4604287713	82721271	2016-03-22 17:28:34	2016-03-22 17:36:17	2	1	2	1	2	1	2	1
4604287547	82721271	2016-03-22 17:28:34	2016-03-22 17:36:54	1	1	1	1	2	2	2	2
4604285592	82721271	2016-03-22 17:27:46	2016-03-22 17:36:38	2	1	2	1	1	1	2	1
4604283991	82721271	2016-03-22 17:27:25	2016-03-22 17:40:40	1	1	1	1	1	1	1	1
4604282965	82721271	2016-03-22 17:26:39	2016-03-22 17:50:28	3	1	3	1	2	1	2	1
4604281976	82721271	2016-03-22 17:26:34	2016-03-22 17:45:17	3	3	3	3	3	3	3	3
4604281769	82721271	2016-03-22 17:26:43	2016-03-22 17:40:30	1	1	1	1	1	1	1	1
4604280886	82721271	2016-03-22 17:26:17	2016-03-22 17:33:09	1	1	1	1	1	1	1	1
4604280732	82721271	2016-03-22 17:26:20	2016-03-22 17:38:58	2	3	1	1	1	1	2	2
4604276043	82721271	2016-03-22 17:25:01	2016-03-22 17:34:38	2	2	2	1	2	2	2	2
4604274418	82721271	2016-03-22 17:24:24	2016-03-22 17:34:10	1	1	2	1	1	1	1	1
4604273199	82721271	2016-03-22 17:24:04	2016-03-22 17:31:47	3	3	3	3	4	4	3	3
4604177596	82721271	2016-03-22 16:52:50	2016-03-22 17:02:34	1	1	1	1	1	1	1	1
4604136314	82721271	2016-03-22 16:39:27	2016-03-22 16:43:53	4	3	4	3	3	3	3	3
4604136273	82721271	2016-03-22 16:39:07	2016-03-22 16:50:19	3	3	3	3	2	2	2	2
4604132399	82721271	2016-03-22 16:36:49	2016-03-22 16:52:46	4	4	4	4	4	4	4	4
4604131530	82721271	2016-03-22 16:37:56	2016-03-22 16:43:34	3	2	3	2	3	2	2	1
4604119350	82721271	2016-03-22 16:33:09	2016-03-22 16:50:13	3	3	3	3	3	3	3	3
4604098358	82721271	2016-03-22 16:27:24	2016-03-22 16:41:34	3	4	2	3	2	2	2	2
4604097829	82721271	2016-03-22 16:22:53	2016-03-22 16:40:59	3	3	3	3	3	2	3	3
4604095927	82721271	2016-03-22 16:26:37	2016-03-22 16:38:32	3	2	3	2	3	2	4	2
4604090376	82721271	2016-03-22 16:24:46	2016-03-22 16:32:41	2	2	2	1	3	1	2	1
4604088131	82721271	2016-03-22 16:24:19	2016-03-22 16:39:31	3	2	3	2	3	2	3	2
4604078958	82721271	2016-03-22 16:21:07	2016-03-22 16:31:09	3	3	2	3	3	4	3	2
4604078430	82721271	2016-03-22 16:21:16	2016-03-22 16:24:16	3	3	3	3	3	3	3	3
4604078246	82721271	2016-03-22 16:21:07	2016-03-22 16:31:40	3	3	4	3	4	3	4	2
4604073907	82721271	2016-03-22 16:19:51	2016-03-22 16:24:38	3	2	3	2	2	2	3	3
4604072557	82721271	2016-03-22 16:19:12	2016-03-22 16:25:46	3	1	3	1	3	1	3	1
4604070264	82721271	2016-03-22 16:18:39	2016-03-22 16:30:00	3	2	3	2	3	2	3	2
4604069158	82721271	2016-03-22 16:18:14	2016-03-22 16:26:43	1	1	1	1	1	1	1	1
4604068717	82721271	2016-03-22 16:18:04	2016-03-22 16:26:34	2	1	2	1	2	1	2	1
4604068624	82721271	2016-03-22 16:18:02	2016-03-22 16:33:08	4	3	4	3	3	2	3	2
4604065086	82721271	2016-03-22 16:17:08	2016-03-22 16:40:16	3	3	2	2	3	3	2	2
4604064640	82721271	2016-03-22 16:16:59	2016-03-22 16:23:53	1	1	1	1	1	1	1	1
4604062922	82721271	2016-03-22 16:16:22	2016-03-22 16:25:19	2	1	2	1	2	1	2	1
4604061476	82721271	2016-03-22 16:16:02	2016-03-22 16:25:01	3	2	3	2	4	3	2	2
4604060161	82721271	2016-03-22 16:15:34	2016-03-22 16:25:07	1	1	1	1	1	1	1	1
4604057819	82721271	2016-03-22 16:14:51	2016-03-22 16:23:36	2	1	2	1	2	1	2	1
4604055521	82721271	2016-03-22 16:14:12	2016-03-22 16:18:56	1	1	2	1	2	1	2	1
4604053356	82721271	2016-03-22 16:13:32	2016-03-22 16:22:23	3	2	3	2	2	1	3	2
4604053223	82721271	2016-03-22 16:13:31	2016-03-22 16:20:31	3	1	4	2	2	1	2	1
4604053020	82721271	2016-03-22 16:13:14	2016-03-22 16:29:40	2	2	1	2	2	2	2	2
4604052712	82721271	2016-03-22 16:13:06	2016-03-22 16:17:27	4	4	4	4	4	4	4	4
4604052658	82721271	2016-03-22 16:13:20	2016-03-22 16:19:20	2	2	3	1	2	1	3	1
4604052119	82721271	2016-03-22 16:13:02	2016-03-22 16:18:26	2	2	2	2	2	2	2	2
4604051862	82721271	2016-03-22 16:12:41	2016-03-22 16:24:35	1	1	3	1	4	2	3	2
4604051385	82721271	2016-03-22 16:12:34	2016-03-22 16:22:47	2	2	2	2	2	2	2	2
4604050082	82721271	2016-03-22 16:12:20	2016-03-22 16:19:44	1	1	1	1	1	1	1	1
4604049682	82721271	2016-03-22 16:12:14	2016-03-22 16:20:31	2	3	2	3	3	3	4	4
4604047591	82721271	2016-03-22 16:11:35	2016-03-22 16:20:42	4	2	3	3	4	3	4	3
4604046140	82721271	2016-03-22 16:10:56	2016-03-22 16:27:23	2	2	2	2	1	1	1	1
4604045820	82721271	2016-03-22 16:11:05	2016-03-22 16:24:12	3	3	3	3	3	3	3	3
4604045543	82721271	2016-03-22 16:11:06	2016-03-22 16:24:54	2	1	2	1	3	1	2	1
4604045495	82721271	2016-03-22 16:11:03	2016-03-22 16:20:18	3	1	3	1	2	1	2	1
4604045214	82721271	2016-03-22 16:10:58	2016-03-22 16:17:29	4	4	4	4	3	3	3	3
4604043704	82721271	2016-03-22 16:10:31	2016-03-22 16:14:09	4	2	4	2	3	3	3	2
4604043600	82721271	2016-03-22 16:10:28	2016-03-22 16:15:08	3	2	2	1	3	1	2	1
4604041297	82721271	2016-03-22 16:08:43	2016-03-22 16:15:50	2	1	2	1	1	1	1	1
4604039232	82721271	2016-03-22 16:09:05	2016-03-22 16:17:43	1	1	2	1	1	1	1	1
4604039037	82721271	2016-03-22 16:09:01	2016-03-22 16:16:06	4	3	4	3	4	3	4	2
4604038631	82721271	2016-03-22 16:08:56	2016-03-22 16:11:59	2	1	1	1	1	1	1	1
4604037613	82721271	2016-03-22 16:08:32	2016-03-22 16:16:50	3	2	3	2	3	2	3	2
4604037385	82721271	2016-03-22 16:08:31	2016-03-22 16:22:09	2	2	2	2	2	1	2	1
4604037190	82721271	2016-03-22 16:08:25	2016-03-22 16:15:12	3	3	3	3	4	3	4	4
4604036878	82721271	2016-03-22 16:08:21	2016-03-22 16:19:03	4	4	4	4	2	2	2	2
4604036851	82721271	2016-03-22 16:08:03	2016-03-22 16:22:59	3	3	3	3	3	3	3	3
4604036495	82721271	2016-03-22 16:08:14	2016-03-22 16:19:30	3	2	3	2	3	2	3	1
4604035939	82721271	2016-03-22 16:07:59	2016-03-22 16:20:31	3	2	3	2	3	2	3	2
4604035171	82721271	2016-03-22 16:07:54	2016-03-22 16:12:39	3	3	3	2	3	3	3	3
4604035148	82721271	2016-03-22 16:07:41	2016-03-22 16:19:18	4	3	4	3	4	3	4	3
4603557932	82721271	2016-03-22 13:48:58	2016-03-22 13:55:47	3	1	3	1	3	1	3	1
4602073578	82721271	2016-03-21 22:41:50	2016-03-21 22:53:27	2	2	2	2	1	1	2	2
4601944378	82721271	2016-03-21 21:09:52	2016-03-21 21:57:20	2	2	2	2	2	2	2	2
4601932712	82721271	2016-03-21 21:42:05	2016-03-21 21:55:08	3	3	3	3	2	3	2	2
4601930762	82721271	2016-03-21 21:41:32	2016-03-21 21:49:43	1	1	1	1	1	1	1	1
4601927740	82721271	2016-03-21 21:40:10	2016-03-21 21:56:20	1	1	2	3	2	2	2	2
4601923384	82721271	2016-03-21 21:38:27	2016-03-21 21:46:33	4	4	3	2	3	3	3	3
4601908578	82721271	2016-03-21 21:32:36	2016-03-21 21:40:01	4	4	4	4	4	4	3	3
4601906791	82721271	2016-03-21 21:26:07	2016-03-21 21:36:44	3	3	3	3	3	3	3	3
4601905542	82721271	2016-03-21 21:31:17	2016-03-21 21:41:56	3	1	3	1	3	1	3	1
4601902256	82721271	2016-03-21 21:29:57	2016-03-21 21:44:06	2	1	2	1	2	1	2	1
4601898965	82721271	2016-03-21 21:28:41	2016-03-21 21:50:56	2	1	2	1	2	1	2	1
4601895853	82721271	2016-03-21 21:27:39	2016-03-21 21:45:17	4	4	4	4	4	3	4	3
4601894210	82721271	2016-03-21 21:27:07	2016-03-21 21:34:31	2	2	2	2	2	2	2	2
4601892996	82721271	2016-03-21 21:26:34	2016-03-21 21:38:29	1	1	1	1	1	1	1	1
4601887670	82721271	2016-03-21 21:24:36	2016-03-21 21:38:08	3	2	4	3	2	1	1	1
4601885826	82721271	2016-03-21 21:23:58	2016-03-21 21:33:10	3	1	3	1	3	1	2	1
4601880766	82721271	2016-03-21 21:21:31	2016-03-21 21:29:58	3	2	4	2	4	2	4	2
4601873955	82721271	2016-03-21 21:19:24	2016-03-21 21:24:34	2	1	2	1	2	1	2	1
4601873490	82721271	2016-03-21 21:16:38	2016-03-21 21:23:55	2	1	2	1	2	1	2	1
4601871575	82721271	2016-03-21 21:15:27	2016-03-21 21:39:48	3	1	4	2	4	1	3	1
4601869525	82721271	2016-03-21 21:17:46	2016-03-21 21:26:43	3	2	2	3	4	3	4	3
4601869062	82721271	2016-03-21 21:17:37	2016-03-21 21:28:31	1	1	1	1	1	1	1	1
4601868684	82721271	2016-03-21 21:17:13	2016-03-21 21:35:17	4	1	4	1	4	1	4	1
4601866979	82721271	2016-03-21 20:59:43	2016-03-21 21:25:06	2	1	2	1	2	1	2	1
4601863090	82721271	2016-03-21 21:13:30	2016-03-21 21:31:13	1	1	1	1	1	1	1	1
4601855597	82721271	2016-03-21 21:12:31	2016-03-21 21:21:35	2	1	2	1	2	1	2	1
4601851408	82721271	2016-03-21 21:10:47	2016-03-21 21:50:10	1	1	1	1	1	1	1	1
4601848952	82721271	2016-03-21 21:09:58	2016-03-21 21:22:01	2	2	2	2	2	2	2	2
4601846899	82721271	2016-03-21 21:09:09	2016-03-21 21:20:25	2	2	2	1	2	2	2	2
4601844414	82721271	2016-03-21 21:08:24	2016-03-21 21:16:43	3	2	3	2	2	1	2	1
4601839776	82721271	2016-03-21 21:06:35	2016-03-21 21:16:54	3	3	3	3	3	3	3	3
4601835103	82721271	2016-03-21 21:04:58	2016-03-21 21:11:23	3	2	3	2	3	2	3	2
4601834492	82721271	2016-03-21 21:04:39	2016-03-21 21:12:21	3	1	3	1	3	2	2	1
4601832493	82721271	2016-03-21 21:04:01	2016-03-21 21:10:26	2	1	2	1	2	1	2	1
4601826790	82721271	2016-03-21 21:01:54	2016-03-21 21:12:26	3	4	2	4	2	3	2	3
4601826296	82721271	2016-03-21 21:00:52	2016-03-21 21:15:16	3	2	4	3	3	2	3	2
4601824454	82721271	2016-03-21 21:00:56	2016-03-21 21:11:35	3	3	3	3	4	3	4	4
4601823846	82721271	2016-03-21 21:00:38	2016-03-21 21:16:37	3	3	3	3	1	1	1	1
4601821507	82721271	2016-03-21 20:59:47	2016-03-21 21:06:22	2	1	1	1	2	1	2	1
4601817925	82721271	2016-03-21 20:58:32	2016-03-21 21:14:02	2	2	2	3	2	2	3	2
4601816653	82721271	2016-03-21 20:58:08	2016-03-21 21:02:45	1	1	1	1	1	1	1	1
4601816178	82721271	2016-03-21 20:57:34	2016-03-21 21:21:37	1	1	1	1	2	2	2	2
4601809745	82721271	2016-03-21 20:55:21	2016-03-21 21:13:50	3	3	4	3	3	2	3	2
4601809725	82721271	2016-03-21 20:55:25	2016-03-21 21:02:42	3	2	3	2	3	2	3	2
4601809501	82721271	2016-03-21 20:51:34	2016-03-21 21:02:47	3	1	3	4	3	3	2	2
4601808225	82721271	2016-03-21 20:53:43	2016-03-21 21:06:07	1	1	1	1	2	4	3	3
4601805487	82721271	2016-03-21 20:53:29	2016-03-21 21:13:58	2	1	1	1	1	1	1	1
4601805021	82721271	2016-03-21 20:53:41	2016-03-21 21:04:42	3	1	2	2	2	1	2	2
4601797558	82721271	2016-03-21 20:50:58	2016-03-21 20:57:42	4	4	4	4	4	4	4	4
4601793014	82721271	2016-03-21 20:49:12	2016-03-21 20:59:58	3	3	3	3	3	2	2	1
4601789245	82721271	2016-03-21 20:47:55	2016-03-21 20:57:53	1	1	1	1	1	1	1	1
4601783898	82721271	2016-03-21 20:45:54	2016-03-21 20:50:58	2	1	2	1	2	3	3	2
4601782713	82721271	2016-03-21 20:45:35	2016-03-21 20:50:43	4	3	4	3	3	3	3	2
4601780158	82721271	2016-03-21 20:44:41	2016-03-21 20:51:10	3	3	3	3	3	3	3	3
4601777804	82721271	2016-03-21 20:43:40	2016-03-21 20:54:03	1	1	1	1	1	1	1	1
4601777232	82721271	2016-03-21 20:43:35	2016-03-21 20:54:32	2	1	3	4	3	1	3	1
4601776139	82721271	2016-03-21 20:43:16	2016-03-21 20:47:54	1	1	1	1	1	1	1	1
4601773144	82721271	2016-03-21 20:42:09	2016-03-21 20:47:27	4	3	4	3	4	3	3	2
4601772014	82721271	2016-03-21 20:41:50	2016-03-21 21:03:48	3	2	3	1	1	1	2	1
4601771238	82721271	2016-03-21 20:41:17	2016-03-21 20:55:34	3	2	2	1	3	1	3	1
4601770379	82721271	2016-03-21 20:41:13	2016-03-21 20:54:16	2	1	2	1	2	2	1	1
4601767644	82721271	2016-03-21 20:40:17	2016-03-21 20:49:28	4	2	3	2	3	2	3	1
4601765333	82721271	2016-03-21 20:39:19	2016-03-21 20:50:40	2	3	3	3	3	3	3	2
4601759821	82721271	2016-03-21 20:37:27	2016-03-21 20:53:23	2	1	2	1	2	1	2	1
4601759273	82721271	2016-03-21 20:37:14	2016-03-21 20:45:54	4	3	3	3	3	3	3	3
4601758654	82721271	2016-03-21 20:36:51	2016-03-21 20:47:09	2	1	2	1	1	1	1	1
4601757002	82721271	2016-03-21 20:36:23	2016-03-21 21:00:50	3	1	3	1	4	1	3	1
4601752286	82721271	2016-03-21 20:34:40	2016-03-21 21:18:44	4	4	4	4	4	4	4	4
4601750143	82721271	2016-03-21 20:33:04	2016-03-21 20:43:08	4	2	3	1	3	1	3	1
4601749538	82721271	2016-03-21 20:33:42	2016-03-21 20:45:47	4	4	4	4	3	3	2	2
4601749078	82721271	2016-03-21 20:33:46	2016-03-21 20:44:54	2	1	2	1	1	1	1	1
4601746738	82721271	2016-03-21 20:32:57	2016-03-21 20:38:38	1	1	1	1	1	1	1	1
4601742537	82721271	2016-03-21 20:31:33	2016-03-21 20:51:39	1	1	1	1	2	1	2	1
4601742436	82721271	2016-03-21 20:31:22	2016-03-21 20:40:21	4	4	4	4	4	4	4	4
4601742298	82721271	2016-03-21 20:31:30	2016-03-21 20:45:04	3	1	3	1	3	1	3	1
4601739790	82721271	2016-03-21 20:30:05	2016-03-21 20:59:50	3	3	3	3	3	2	3	2
4601736971	82721271	2016-03-21 20:29:24	2016-03-21 20:41:50	1	1	1	1	1	1	1	1
4601736530	82721271	2016-03-21 20:29:24	2016-03-21 20:36:06	1	1	1	1	1	1	1	1
4601731474	82721271	2016-03-21 20:27:39	2016-03-21 20:37:10	3	3	3	3	3	3	3	3
4601725510	82721271	2016-03-21 20:25:38	2016-03-21 20:36:32	3	2	3	2	4	2	4	2
4601722499	82721271	2016-03-21 20:24:32	2016-03-21 20:36:15	3	3	3	3	3	2	3	2
4601720710	82721271	2016-03-21 20:24:02	2016-03-21 20:34:54	3	2	4	2	4	3	4	3
4601720299	82721271	2016-03-21 20:23:50	2016-03-21 20:41:29	4	2	1	4	3	3	2	1
4601719982	82721271	2016-03-21 20:23:22	2016-03-21 20:29:50	3	3	3	3	4	3	2	1
4601719763	82721271	2016-03-21 20:18:28	2016-03-21 20:33:44	4	3	4	3	4	3	4	3
4601716258	82721271	2016-03-21 20:22:34	2016-03-21 20:25:48	2	2	1	1	3	3	3	3
4601714827	82721271	2016-03-21 20:22:04	2016-03-21 20:31:30	4	2	4	2	4	1	4	1
4601713287	82721271	2016-03-21 20:21:30	2016-03-21 20:29:23	3	2	2	2	2	2	3	2
4601710328	82721271	2016-03-21 20:20:36	2016-03-21 20:34:00	2	1	2	1	4	3	3	2
4601709153	82721271	2016-03-21 20:20:07	2016-03-21 20:32:03	4	4	3	3	3	3	4	4
4601708249	82721271	2016-03-21 20:19:53	2016-03-21 20:30:53	1	1	1	1	1	1	1	1
4601707957	82721271	2016-03-21 20:19:47	2016-03-21 20:24:28	1	1	1	1	2	2	1	1
4601705372	82721271	2016-03-21 20:18:46	2016-03-21 20:29:42	2	1	2	1	3	1	2	1
4601702051	82721271	2016-03-21 20:15:54	2016-03-21 20:27:07	2	2	2	2	2	2	1	1
4601698506	82721271	2016-03-21 20:16:14	2016-03-21 20:29:30	4	2	3	3	2	2	2	2
4601697795	82721271	2016-03-21 20:16:14	2016-03-21 20:25:47	2	2	3	3	2	2	3	2
4601696331	82721271	2016-03-21 20:15:36	2016-03-21 20:34:40	3	2	2	2	3	2	3	2
4601695687	82721271	2016-03-21 20:15:10	2016-03-21 20:40:37	2	2	3	3	3	3	3	3
4601694802	82721271	2016-03-21 20:15:14	2016-03-21 20:21:02	3	3	3	2	2	1	2	1
4601694221	82721271	2016-03-21 20:12:53	2016-03-21 20:46:37	2	2	3	2	3	2	3	2
4601694018	82721271	2016-03-21 20:14:58	2016-03-21 20:20:39	3	1	3	2	3	2	4	1
4601692985	82721271	2016-03-21 20:13:34	2016-03-21 20:49:07	1	1	1	1	1	1	1	1
4601692615	82721271	2016-03-21 20:14:19	2016-03-21 20:27:25	2	2	3	3	3	2	3	3
4601692231	82721271	2016-03-21 20:14:22	2016-03-21 20:22:53	2	1	2	1	3	1	2	1
4601691890	82721271	2016-03-21 20:13:19	2016-03-21 20:37:01	1	1	1	1	1	1	1	1
4601691856	82721271	2016-03-21 20:13:51	2016-03-21 20:21:48	1	1	1	1	1	1	1	1
4601691677	82721271	2016-03-21 20:13:12	2016-03-21 20:23:45	3	1	3	1	3	1	3	1
4601690512	82721271	2016-03-21 20:13:46	2016-03-21 20:22:16	3	3	3	3	3	2	3	3
4601688407	82721271	2016-03-21 20:12:39	2016-03-21 20:26:18	3	2	3	2	3	1	2	1
4601688037	82721271	2016-03-21 20:12:50	2016-03-21 20:22:54	3	3	3	3	3	3	3	3
4601684777	82721271	2016-03-21 20:11:46	2016-03-21 20:20:45	3	3	3	3	3	3	3	3
4601684516	82721271	2016-03-21 20:11:07	2016-03-21 20:39:11	2	2	3	3	2	1	2	1
4601684399	82721271	2016-03-21 20:11:31	2016-03-21 20:19:52	2	3	4	4	2	3	2	2
4601684301	82721271	2016-03-21 20:11:33	2016-03-21 20:23:17	4	3	3	4	3	3	4	3
4601681291	82721271	2016-03-21 20:10:36	2016-03-21 20:15:22	1	1	1	1	2	2	1	1
4601681181	82721271	2016-03-21 20:10:13	2016-03-21 20:26:22	3	3	1	3	4	4	4	4
4601678693	82721271	2016-03-21 20:09:23	2016-03-21 20:19:47	3	3	3	3	3	2	3	3
4601676875	82721271	2016-03-21 20:09:00	2016-03-21 20:30:40	1	1	1	1	1	1	2	1
4601676248	82721271	2016-03-21 20:08:39	2016-03-21 20:18:10	3	2	3	1	1	1	1	1
4601676111	82721271	2016-03-21 20:08:47	2016-03-21 20:13:50	1	1	1	1	1	1	1	1
4601675245	82721271	2016-03-21 20:07:57	2016-03-21 20:15:17	1	1	1	1	2	1	2	1
4601674797	82721271	2016-03-21 20:08:07	2016-03-21 20:29:53	2	2	2	2	1	1	1	1
4601673574	82721271	2016-03-21 20:04:53	2016-03-21 20:20:52	4	2	4	3	4	3	4	3
4601671455	82721271	2016-03-21 20:06:45	2016-03-21 20:14:38	2	1	2	1	3	2	2	2
4601670392	82721271	2016-03-21 20:06:51	2016-03-21 20:17:43	1	1	1	1	1	1	1	1
4601670072	82721271	2016-03-21 20:06:30	2016-03-21 20:22:45	2	1	3	2	2	1	2	1
4601667594	82721271	2016-03-21 20:05:52	2016-03-21 20:24:03	1	1	1	1	1	1	1	1
4601667587	82721271	2016-03-21 20:05:53	2016-03-21 20:11:16	2	1	2	1	2	1	1	1
4601666902	82721271	2016-03-21 20:05:40	2016-03-21 20:11:36	4	4	4	4	4	4	4	4
4601664483	82721271	2016-03-21 20:04:50	2016-03-21 20:14:15	3	2	3	2	3	2	2	2
4601663643	82721271	2016-03-21 20:04:28	2016-03-21 20:15:20	2	2	2	2	3	3	3	3
4601663268	82721271	2016-03-21 20:04:20	2016-03-21 20:19:30	1	1	2	1	2	1	2	1
4601661145	82721271	2016-03-21 20:03:44	2016-03-21 20:32:11	2	2	2	2	2	2	2	2
4601660488	82721271	2016-03-21 20:03:19	2016-03-21 20:13:40	3	3	3	3	3	2	2	2
4601659618	82721271	2016-03-21 20:03:12	2016-03-21 20:14:55	4	3	4	3	4	3	4	3
4601658516	82721271	2016-03-21 20:02:51	2016-03-21 20:07:51	3	3	3	3	3	3	1	1
4601655208	82721271	2016-03-21 20:01:12	2016-03-21 20:24:00	2	1	2	1	2	1	1	1
4601654496	82721271	2016-03-21 20:01:13	2016-03-21 20:11:56	2	2	2	2	2	2	2	2
4601652379	82721271	2016-03-21 20:00:47	2016-03-21 20:10:06	1	1	1	1	1	1	1	1
4601651062	82721271	2016-03-21 20:00:19	2016-03-21 20:06:14	2	1	2	1	3	2	3	2
4601650636	82721271	2016-03-21 20:00:13	2016-03-21 20:05:12	2	2	3	2	2	2	2	2
4601649458	82721271	2016-03-21 19:59:44	2016-03-21 20:10:28	2	1	2	1	2	1	1	1
4601645630	82721271	2016-03-21 19:58:02	2016-03-21 20:11:53	3	3	3	3	3	3	3	3
4601645359	82721271	2016-03-21 19:58:18	2016-03-21 20:11:01	2	1	2	1	2	1	2	1
4601644385	82721271	2016-03-21 19:58:07	2016-03-21 20:03:06	3	2	3	2	3	2	3	3
4601642697	82721271	2016-03-21 19:57:33	2016-03-21 20:01:21	1	1	1	1	1	1	1	1
4601642452	82721271	2016-03-21 19:57:27	2016-03-21 20:04:28	4	4	4	4	4	4	4	4
4601641500	82721271	2016-03-21 19:56:57	2016-03-21 20:05:40	1	1	2	2	1	1	2	2
4601639102	82721271	2016-03-21 19:56:23	2016-03-21 20:03:12	3	3	3	3	2	2	2	2
4601638686	82721271	2016-03-21 19:56:15	2016-03-21 20:03:30	2	1	2	1	2	1	2	1
4601636682	82721271	2016-03-21 19:55:35	2016-03-21 20:00:21	2	2	2	2	2	2	2	2
4601635803	82721271	2016-03-21 19:54:33	2016-03-21 20:01:23	3	2	3	2	3	2	2	1
4601628666	82721271	2016-03-21 19:52:49	2016-03-21 20:04:26	3	3	3	3	2	2	4	4
4601628520	82721271	2016-03-21 19:52:50	2016-03-21 20:00:14	2	1	2	1	2	1	1	1
4601628059	82721271	2016-03-21 19:52:44	2016-03-21 20:01:35	4	3	4	3	2	1	3	1
4601622333	82721271	2016-03-21 19:50:43	2016-03-21 19:55:13	4	2	4	2	4	2	4	2
4601621073	82721271	2016-03-21 19:50:20	2016-03-21 19:57:51	1	1	1	1	1	1	1	1
4601620960	82721271	2016-03-21 19:50:20	2016-03-21 19:59:01	3	2	3	3	2	2	2	2
4601620839	82721271	2016-03-21 19:48:51	2016-03-21 20:16:33	1	1	1	1	1	1	2	2
4601620634	82721271	2016-03-21 19:49:48	2016-03-21 20:10:48	1	1	1	1	1	1	1	1
4601620102	82721271	2016-03-21 19:49:16	2016-03-21 20:07:53	2	2	2	1	3	1	1	1
4601619949	82721271	2016-03-21 19:49:51	2016-03-21 20:02:07	4	4	4	4	4	3	4	3
4601619232	82721271	2016-03-21 19:49:36	2016-03-21 19:55:54	2	2	2	2	1	1	1	1
4601618930	82721271	2016-03-21 19:49:21	2016-03-21 19:53:32	2	1	3	1	3	1	3	1
4601617667	82721271	2016-03-21 19:49:13	2016-03-21 20:00:13	3	3	4	4	4	4	3	3
4601616368	82721271	2016-03-21 19:47:49	2016-03-21 19:53:21	2	1	1	1	2	1	2	1
4601615071	82721271	2016-03-21 19:48:23	2016-03-21 20:00:30	4	4	4	4	3	3	4	4
4601611385	82721271	2016-03-21 19:47:10	2016-03-21 20:00:15	2	1	3	2	3	3	2	2
4601611380	82721271	2016-03-21 19:46:41	2016-03-21 19:59:06	2	1	3	2	2	2	2	2
4601611334	82721271	2016-03-21 19:47:01	2016-03-21 19:57:48	1	1	1	1	1	1	1	1
4601610373	82721271	2016-03-21 19:46:45	2016-03-21 19:54:02	2	1	2	1	1	1	2	1
4601610232	82721271	2016-03-21 19:46:48	2016-03-21 19:53:53	2	1	2	1	2	1	2	1
4601610206	82721271	2016-03-21 19:46:47	2016-03-21 19:57:07	1	1	1	1	2	1	3	1
4601609495	82721271	2016-03-21 19:46:26	2016-03-21 19:55:40	3	3	3	3	4	4	3	2
4601609166	82721271	2016-03-21 19:45:58	2016-03-21 19:54:38	1	1	1	1	2	2	2	2
4601608110	82721271	2016-03-21 19:46:03	2016-03-21 19:54:34	3	3	3	3	2	2	2	2
4601607150	82721271	2016-03-21 19:45:34	2016-03-21 21:01:03	1	1	1	1	1	1	1	1
4601604435	82721271	2016-03-21 19:44:46	2016-03-21 19:54:54	1	1	1	1	1	1	1	1
4601604246	82721271	2016-03-21 19:44:47	2016-03-21 19:51:20	4	4	4	4	4	4	4	4
4601603674	82721271	2016-03-21 19:44:36	2016-03-21 19:59:21	3	3	2	3	2	3	3	2
4601602736	82721271	2016-03-21 19:44:10	2016-03-21 21:53:07	1	1	2	2	2	1	1	1
4601602504	82721271	2016-03-21 19:43:59	2016-03-21 20:03:47	2	1	3	1	3	1	3	1
4601602190	82721271	2016-03-21 19:43:50	2016-03-21 19:49:25	1	1	1	1	1	1	1	1
4601601495	82721271	2016-03-21 19:43:52	2016-03-21 19:56:14	2	1	3	2	2	1	2	2
4601600596	82721271	2016-03-21 19:43:30	2016-03-21 19:51:01	3	2	3	3	2	2	2	2
4601599145	82721271	2016-03-21 19:43:10	2016-03-21 19:51:00	3	3	3	2	3	2	3	2
4601598981	82721271	2016-03-21 19:43:07	2016-03-21 19:50:24	1	1	1	1	1	1	1	1
4601596428	82721271	2016-03-21 19:42:18	2016-03-21 19:50:30	1	1	3	1	3	3	2	2
4601596324	82721271	2016-03-21 19:42:01	2016-03-21 20:02:21	1	1	1	1	1	1	1	1
4601594839	82721271	2016-03-21 19:41:27	2016-03-21 19:54:07	2	1	3	1	4	2	1	1
4601594399	82721271	2016-03-21 19:37:32	2016-03-21 19:47:15	1	3	2	1	2	1	1	1
4601594234	82721271	2016-03-21 19:41:26	2016-03-21 19:55:37	2	1	2	1	3	1	2	1
4601594186	82721271	2016-03-21 19:41:33	2016-03-21 19:54:10	3	2	3	2	2	2	2	2
4601592581	82721271	2016-03-21 19:40:59	2016-03-21 20:01:23	3	3	3	3	3	2	3	3
4601590214	82721271	2016-03-21 19:40:11	2016-03-21 19:46:03	3	1	3	1	3	1	3	1
4601590206	82721271	2016-03-21 19:40:14	2016-03-21 19:52:20	3	2	2	1	3	1	3	1
4601589955	82721271	2016-03-21 19:40:05	2016-03-21 19:48:43	2	1	2	1	2	1	2	1
4601588916	82721271	2016-03-21 19:39:44	2016-03-21 19:52:44	2	1	2	1	3	3	2	2
4601588464	82721271	2016-03-21 19:39:24	2016-03-21 19:54:36	2	1	2	1	3	1	3	1
4601588043	82721271	2016-03-21 19:37:06	2016-03-21 19:50:43	2	3	2	3	3	2	2	3
4601587366	82721271	2016-03-21 19:39:22	2016-03-21 19:45:49	4	4	4	4	4	4	4	4
4601585081	82721271	2016-03-21 19:38:27	2016-03-21 19:49:49	2	2	2	2	1	1	2	1
4601584793	82721271	2016-03-21 19:36:52	2016-03-21 20:01:18	1	1	1	1	1	1	1	1
4601584730	82721271	2016-03-21 19:38:29	2016-03-21 19:42:57	3	3	2	2	2	3	2	2
4601584720	82721271	2016-03-21 19:38:18	2016-03-21 19:51:10	1	1	2	1	2	1	2	1
4601584662	82721271	2016-03-21 19:38:14	2016-03-21 19:51:47	3	2	3	2	3	2	3	2
4601584572	82721271	2016-03-21 19:38:26	2016-03-21 19:40:42	2	1	2	1	1	1	1	1
4601584158	82721271	2016-03-21 19:37:01	2016-03-21 20:10:58	3	3	3	3	3	3	3	3
4601583575	82721271	2016-03-21 19:37:51	2016-03-21 19:45:10	4	2	4	2	4	2	4	1
4601583204	82721271	2016-03-21 19:38:00	2016-03-21 19:43:29	2	1	2	1	1	1	1	1
4601583066	82721271	2016-03-21 19:37:29	2016-03-21 19:48:55	2	2	3	3	4	4	3	3
4601582957	82721271	2016-03-21 19:37:13	2016-03-21 19:47:36	2	1	2	1	2	1	2	1
4601581109	82721271	2016-03-21 19:37:20	2016-03-21 19:44:28	1	1	1	1	1	1	1	1
4601580721	82721271	2016-03-21 19:37:12	2016-03-21 19:45:53	3	2	3	2	2	2	3	2
4601577435	82721271	2016-03-21 19:36:06	2016-03-21 19:44:57	4	4	4	4	4	4	4	4
4601576639	82721271	2016-03-21 19:35:16	2016-03-21 19:45:13	2	2	3	3	3	3	3	3
4601576280	82721271	2016-03-21 19:35:43	2016-03-21 19:41:45	1	1	2	1	2	1	2	1
4601576036	82721271	2016-03-21 19:35:17	2016-03-21 19:45:41	2	2	2	2	2	1	2	1
4601575550	82721271	2016-03-21 19:35:29	2016-03-21 19:43:59	3	2	3	2	3	2	2	2
4601575430	82721271	2016-03-21 19:34:58	2016-03-21 19:49:11	2	2	2	2	2	2	2	2
4601575366	82721271	2016-03-21 19:35:02	2016-03-21 19:44:51	1	1	1	1	1	1	1	1
4601575016	82721271	2016-03-21 19:33:46	2016-03-21 19:47:12	3	2	3	2	2	1	2	1
4601574845	82721271	2016-03-21 19:35:13	2016-03-21 19:46:05	2	2	2	2	3	3	3	3
4601574568	82721271	2016-03-21 19:34:24	2016-03-21 19:58:03	2	1	2	2	2	2	1	1
4601574345	82721271	2016-03-21 19:34:51	2016-03-21 19:43:32	2	2	3	3	3	3	4	3
4601573979	82721271	2016-03-21 19:34:53	2016-03-21 19:44:39	1	1	1	1	2	2	1	1
4601573896	82721271	2016-03-21 19:34:58	2016-03-21 19:40:46	3	1	3	1	4	1	4	1
4601573629	82721271	2016-03-21 19:33:15	2016-03-21 19:49:17	2	2	2	2	3	2	3	3
4601572699	82721271	2016-03-21 19:34:07	2016-03-21 19:46:57	3	2	3	1	2	1	3	1
4601572516	82721271	2016-03-21 19:25:33	2016-03-21 19:37:59	3	3	2	1	2	2	2	1
4601570832	82721271	2016-03-21 19:33:58	2016-03-21 19:37:46	4	1	4	1	4	1	4	1
4601570830	82721271	2016-03-21 19:33:57	2016-03-21 19:40:04	3	3	3	3	3	3	3	3
4601570709	82721271	2016-03-21 19:33:54	2016-03-21 19:38:57	3	2	3	2	3	2	3	2
4601569218	82721271	2016-03-21 19:33:03	2016-03-21 19:51:38	3	3	3	3	1	1	1	1
4601567590	82721271	2016-03-21 19:32:55	2016-03-21 19:42:50	2	1	2	1	2	1	3	1
4601567448	82721271	2016-03-21 19:32:45	2016-03-21 19:45:47	1	1	2	1	1	1	1	1
4601566534	82721271	2016-03-21 19:29:53	2016-03-21 19:45:29	3	3	2	2	3	3	4	3
4601566223	82721271	2016-03-21 19:32:18	2016-03-21 19:52:11	1	1	1	1	1	1	1	1
4601566147	82721271	2016-03-21 19:32:25	2016-03-21 19:42:29	3	1	3	1	3	1	3	1
4601564898	82721271	2016-03-21 19:32:00	2016-03-21 19:38:29	2	2	4	3	4	4	4	4
4601563935	82721271	2016-03-21 19:31:40	2016-03-21 19:38:47	4	4	4	4	2	2	2	2
4601563102	82721271	2016-03-21 19:31:22	2016-03-21 19:41:15	2	1	1	1	1	1	1	1
4601563058	82721271	2016-03-21 19:31:22	2016-03-21 19:39:11	2	1	2	1	2	1	2	1
4601563004	82721271	2016-03-21 19:30:40	2016-03-21 19:46:45	1	1	1	1	1	1	1	1
4601562986	82721271	2016-03-21 19:31:20	2016-03-21 19:38:30	3	3	3	3	2	2	2	2
4601560985	82721271	2016-03-21 19:30:38	2016-03-21 19:47:12	4	4	4	4	4	4	4	4
4601559807	82721271	2016-03-21 19:30:17	2016-03-21 19:47:00	3	2	2	2	2	2	2	2
4601559593	82721271	2016-03-21 19:30:17	2016-03-21 19:38:42	2	2	2	2	2	2	2	2
4601559587	82721271	2016-03-21 19:30:01	2016-03-21 19:41:17	1	1	1	1	1	1	2	2
4601559441	82721271	2016-03-21 19:29:51	2016-03-21 19:43:45	4	3	4	3	4	2	4	2
4601559081	82721271	2016-03-21 19:30:01	2016-03-21 19:37:06	2	2	3	3	1	1	2	2
4601558384	82721271	2016-03-21 19:29:21	2016-03-21 19:36:48	2	1	2	1	3	1	2	1
4601558262	82721271	2016-03-21 19:29:34	2016-03-21 19:37:52	2	1	2	1	4	2	2	2
4601558032	82721271	2016-03-21 19:29:31	2016-03-21 19:48:50	2	2	3	3	3	2	2	2
4601557853	82721271	2016-03-21 19:29:32	2016-03-21 19:39:49	3	2	3	2	2	1	2	1
4601557715	82721271	2016-03-21 19:29:37	2016-03-21 19:42:33	3	2	4	3	2	1	3	1
4601557540	82721271	2016-03-21 19:28:17	2016-03-21 19:33:59	3	4	3	1	3	2	4	2
4601557034	82721271	2016-03-21 19:29:25	2016-03-21 19:34:06	2	2	2	2	2	2	3	3
4601556544	82721271	2016-03-21 19:29:11	2016-03-21 19:34:21	1	1	1	1	1	1	1	1
4601556151	82721271	2016-03-21 19:28:45	2016-03-21 19:47:44	2	2	3	3	2	2	2	2
4601556018	82721271	2016-03-21 19:28:32	2016-03-21 19:39:29	1	1	1	1	1	1	1	1
4601555048	82721271	2016-03-21 19:28:38	2016-03-21 19:36:43	2	1	2	1	2	1	2	1
4601554743	82721271	2016-03-21 19:28:25	2016-03-21 19:40:03	3	3	3	3	2	2	2	2
4601554642	82721271	2016-03-21 19:27:59	2016-03-21 19:37:34	1	1	1	1	1	1	1	1
4601553634	82721271	2016-03-21 19:28:06	2016-03-21 19:37:57	4	4	4	4	3	3	3	3
4601552831	82721271	2016-03-21 19:27:43	2016-03-21 19:40:06	3	4	3	3	2	3	3	2
4601552333	82721271	2016-03-21 19:27:38	2016-03-21 19:36:37	3	3	3	3	3	2	3	3
4601551829	82721271	2016-03-21 19:24:50	2016-03-21 19:33:27	1	1	1	1	3	1	3	1
4601551606	82721271	2016-03-21 19:27:24	2016-03-21 19:35:23	2	2	2	2	1	1	1	1
4601551418	82721271	2016-03-21 19:27:15	2016-03-21 19:39:58	2	1	2	1	2	1	2	2
4601550948	82721271	2016-03-21 19:27:17	2016-03-21 19:35:38	3	2	3	2	3	3	2	3
4601549582	82721271	2016-03-21 19:26:52	2016-03-21 19:39:35	3	2	3	2	2	1	2	1
4601549200	82721271	2016-03-21 19:26:41	2016-03-21 19:37:42	3	2	4	2	3	2	3	1
4601547603	82721271	2016-03-21 19:26:15	2016-03-21 19:37:55	3	3	3	3	2	2	3	3
4601546828	82721271	2016-03-21 19:25:58	2016-03-21 19:30:56	3	2	2	2	2	2	3	2
4601546465	82721271	2016-03-21 19:25:46	2016-03-21 19:36:34	4	4	4	4	4	4	4	4
4601546162	82721271	2016-03-21 19:25:45	2016-03-21 19:30:39	3	3	3	3	2	2	1	1
4601546025	82721271	2016-03-21 19:25:41	2016-03-21 19:43:12	1	1	1	1	1	1	1	1
4601545090	82721271	2016-03-21 19:23:19	2016-03-21 19:37:31	2	2	2	2	2	2	2	2
4601544151	82721271	2016-03-21 19:25:04	2016-03-21 19:31:50	3	2	3	2	3	2	3	2
4601543622	82721271	2016-03-21 19:24:50	2016-03-21 19:30:56	3	2	3	2	2	1	2	2
4601542809	82721271	2016-03-21 19:24:12	2016-03-21 19:46:06	2	1	2	1	2	1	2	1
4601542113	82721271	2016-03-21 19:24:22	2016-03-21 19:30:16	1	1	1	1	1	1	1	1
4601541833	82721271	2016-03-21 19:24:17	2016-03-21 19:29:52	4	2	4	2	1	1	1	1
4601541688	82721271	2016-03-21 19:24:13	2016-03-21 19:29:34	3	1	3	1	2	1	2	1
4601540900	82721271	2016-03-21 19:23:18	2016-03-21 19:36:32	3	3	3	3	4	4	4	4
4601540785	82721271	2016-03-21 19:23:54	2016-03-21 19:32:24	1	1	1	1	1	1	1	1
4601540777	82721271	2016-03-21 19:23:54	2016-03-21 19:34:52	2	1	2	1	3	1	2	1
4601540610	82721271	2016-03-21 19:23:51	2016-03-21 19:31:04	1	1	1	1	1	1	1	1
4601540403	82721271	2016-03-21 19:23:22	2016-03-21 20:09:29	3	3	3	2	3	2	2	2
4601539634	82721271	2016-03-21 19:23:16	2016-03-21 19:39:51	1	1	2	1	1	1	1	1
4601539411	82721271	2016-03-21 19:23:16	2016-03-21 19:31:04	3	2	3	2	3	2	3	2
4601539271	82721271	2016-03-21 19:23:22	2016-03-21 19:31:56	3	1	2	1	3	2	2	3
4601539044	82721271	2016-03-21 19:23:13	2016-03-21 19:37:10	2	2	2	2	2	1	2	1
4601538617	82721271	2016-03-21 19:23:08	2016-03-21 21:00:02	3	3	3	3	2	2	2	3
4601538091	82721271	2016-03-21 19:22:56	2016-03-21 19:30:51	3	2	3	2	2	1	2	1
4601537494	82721271	2016-03-21 19:22:34	2016-03-21 19:34:06	2	1	3	1	3	1	2	1
4601537376	82721271	2016-03-21 19:22:47	2016-03-21 19:29:26	1	1	2	1	2	1	2	1
4601537289	82721271	2016-03-21 19:22:33	2016-03-21 19:33:41	4	4	4	4	1	1	3	1
4601536553	82721271	2016-03-21 19:21:41	2016-03-21 19:37:44	4	4	4	4	3	1	2	1
4601536154	82721271	2016-03-21 19:22:22	2016-03-21 19:29:13	4	2	3	1	4	3	4	3
4601535507	82721271	2016-03-21 19:21:54	2016-03-21 19:31:28	3	3	2	3	3	3	2	2
4601535477	82721271	2016-03-21 19:22:03	2016-03-21 19:32:39	2	1	2	1	2	1	3	2
4601535334	82721271	2016-03-21 19:22:02	2016-03-21 19:27:33	1	1	1	1	1	1	1	1
4601534848	82721271	2016-03-21 19:21:55	2016-03-21 19:30:37	2	2	3	3	3	3	1	1
4601534711	82721271	2016-03-21 19:21:38	2016-03-21 19:32:24	2	1	2	1	2	1	2	1
4601534612	82721271	2016-03-21 19:21:49	2016-03-21 19:32:36	3	3	3	3	3	2	3	3
4601534164	82721271	2016-03-21 19:21:43	2016-03-21 19:27:46	1	1	1	1	1	1	1	1
4601534156	82721271	2016-03-21 19:21:37	2016-03-21 19:28:28	3	3	3	2	2	2	2	2
4601534017	82721271	2016-03-21 19:21:26	2016-03-21 19:28:48	3	2	3	2	4	2	3	2
4601533709	82721271	2016-03-21 19:21:26	2016-03-21 19:31:08	2	1	2	1	2	1	1	1
4601533540	82721271	2016-03-21 19:21:21	2016-03-21 19:32:08	3	3	4	3	3	3	2	2
4601533298	82721271	2016-03-21 19:21:12	2016-03-21 19:36:30	2	1	3	1	2	1	2	1
4601533261	82721271	2016-03-21 19:21:19	2016-03-21 19:26:47	2	1	2	1	1	1	1	1
4601533109	82721271	2016-03-21 19:21:19	2016-03-21 19:37:35	2	2	2	2	2	2	2	2
4601533073	82721271	2016-03-21 19:21:14	2016-03-21 19:27:14	1	1	2	2	2	2	3	3
4601533000	82721271	2016-03-21 19:20:50	2016-03-21 19:41:31	2	1	2	1	2	1	2	1
4601532474	82721271	2016-03-21 19:21:08	2016-03-21 19:25:22	3	1	3	1	2	1	3	1
4601532405	82721271	2016-03-21 19:20:39	2016-03-21 19:35:23	1	1	1	1	1	1	1	1
4601532083	82721271	2016-03-21 19:20:56	2016-03-21 19:27:24	1	1	1	1	1	1	1	1
4601531987	82721271	2016-03-21 19:20:52	2016-03-21 19:29:45	4	2	3	1	2	1	3	1
4601531819	82721271	2016-03-21 19:20:54	2016-03-21 19:27:57	3	1	2	1	3	1	2	1
4601531719	82721271	2016-03-21 19:20:53	2016-03-21 19:33:37	1	1	1	1	2	1	2	1
4601531571	82721271	2016-03-21 19:20:48	2016-03-21 19:36:18	1	1	1	1	1	1	1	1
4601531354	82721271	2016-03-21 19:20:47	2016-03-21 19:31:42	3	2	3	2	3	2	3	2
4601529949	82721271	2016-03-21 19:20:03	2016-03-21 19:32:08	1	1	1	1	1	1	2	2
4601406418	82721271	2016-03-21 18:40:03	2016-03-21 19:01:08	3	2	3	2	3	1	2	1
4601123858	82721271	2016-03-21 17:10:34	2016-03-21 17:14:35	4	1	4	1	4	1	4	1
4601018053	82721271	2016-03-21 16:38:52	2016-03-21 16:46:20	3	1	3	1	2	1	3	1
4601016576	82721271	2016-03-21 16:38:18	2016-03-21 16:45:00	3	3	3	1	2	2	2	2
4601011763	82721271	2016-03-21 16:36:57	2016-03-21 16:45:57	1	1	1	1	1	1	1	1
4601001378	82721271	2016-03-21 16:33:33	2016-03-21 16:47:38	2	1	2	1	2	1	1	1
4600975651	82721271	2016-03-21 16:26:08	2016-03-21 16:38:14	3	1	3	1	3	1	3	1
4600975563	82721271	2016-03-21 16:25:52	2016-03-21 16:34:03	2	1	2	1	4	3	4	4
4600944110	82721271	2016-03-21 16:16:02	2016-03-21 16:24:56	3	3	3	3	3	3	3	3
4600939295	82721271	2016-03-21 16:05:03	2016-03-21 16:22:21	2	2	2	2	2	2	2	2
4600934284	82721271	2016-03-21 16:13:36	2016-03-21 16:20:11	1	1	1	1	1	1	1	1
4600933242	82721271	2016-03-21 16:13:36	2016-03-21 16:17:35	2	1	2	1	2	1	1	1
4600927366	82721271	2016-03-21 16:11:50	2016-03-21 16:17:12	2	2	2	2	2	2	2	2
4600926336	82721271	2016-03-21 16:11:27	2016-03-21 16:18:01	3	1	3	1	2	1	2	1
4600925699	82721271	2016-03-21 16:11:08	2016-03-21 16:21:42	3	3	2	2	3	2	3	2
4600923473	82721271	2016-03-21 16:10:41	2016-03-21 16:15:37	3	2	3	1	3	1	4	2
4600916497	82721271	2016-03-21 16:07:04	2016-03-21 16:19:40	4	3	4	4	2	1	2	1
4600912492	82721271	2016-03-21 16:07:25	2016-03-21 16:12:25	1	1	2	1	1	1	1	1
4600912128	82721271	2016-03-21 16:07:20	2016-03-21 16:16:27	2	2	3	3	3	3	3	3
4600906980	82721271	2016-03-21 16:05:51	2016-03-21 16:16:27	2	2	2	2	3	3	2	2
4600901643	82721271	2016-03-21 16:04:13	2016-03-21 16:26:46	1	1	1	1	1	1	1	1
4600901609	82721271	2016-03-21 16:03:56	2016-03-21 16:09:42	2	2	2	2	2	1	2	1
4600899147	82721271	2016-03-21 16:03:33	2016-03-21 16:08:52	3	2	3	2	2	2	2	2
4600896998	82721271	2016-03-21 16:02:57	2016-03-21 16:14:10	3	3	3	3	3	3	3	3
4600890242	82721271	2016-03-21 16:01:02	2016-03-21 16:08:09	2	2	3	3	2	2	3	2
4600889112	82721271	2016-03-21 15:58:16	2016-03-21 16:18:00	3	1	1	1	3	2	3	2
4600884020	82721271	2016-03-21 15:58:13	2016-03-21 16:19:51	1	1	1	1	1	1	1	1
4600875754	82721271	2016-03-21 15:56:41	2016-03-21 16:06:31	3	2	3	3	3	3	3	3
4600873114	82721271	2016-03-21 15:56:07	2016-03-21 16:01:09	3	3	3	2	3	2	2	1
4600873098	82721271	2016-03-21 15:51:10	2016-03-21 16:05:51	3	2	3	2	3	2	3	2
4600865340	82721271	2016-03-21 15:53:36	2016-03-21 16:06:58	3	1	2	1	2	2	1	1
4600858918	82721271	2016-03-21 15:52:02	2016-03-21 15:59:31	2	1	2	2	2	1	2	1
4600857989	82721271	2016-03-21 15:50:27	2016-03-21 15:58:59	2	1	2	1	2	1	2	1
4600856628	82721271	2016-03-21 15:51:23	2016-03-21 15:56:44	2	2	2	2	4	4	4	4
4600850296	82721271	2016-03-21 15:49:31	2016-03-21 15:58:53	3	3	3	3	3	3	4	4
4600840340	82721271	2016-03-21 15:46:16	2016-03-21 15:52:53	1	1	1	1	1	1	1	1
4600836773	82721271	2016-03-21 15:45:45	2016-03-21 15:52:04	1	1	1	1	1	1	2	1
4600835403	82721271	2016-03-21 15:44:37	2016-03-21 15:56:53	1	1	1	1	1	1	1	1
4600835313	82721271	2016-03-21 15:45:16	2016-03-21 15:53:42	1	1	1	1	1	1	1	1
4600834653	82721271	2016-03-21 15:45:04	2016-03-21 15:51:35	2	1	2	1	3	1	1	1
4600834439	82721271	2016-03-21 15:45:04	2016-03-21 15:51:27	4	2	4	2	3	1	2	1
4600832365	82721271	2016-03-21 15:44:25	2016-03-21 15:56:49	2	1	2	2	1	1	1	1
4600828813	82721271	2016-03-21 15:43:25	2016-03-21 15:49:39	2	2	2	2	2	1	1	1
4600826254	82721271	2016-03-21 15:42:38	2016-03-21 16:21:15	3	3	3	3	2	3	3	2
4600818710	82721271	2016-03-21 15:40:32	2016-03-21 15:54:06	3	3	3	2	3	3	2	3
4600816007	82721271	2016-03-21 15:39:35	2016-03-21 15:47:05	4	3	3	2	2	3	3	2
4600815878	82721271	2016-03-21 15:39:47	2016-03-21 15:44:25	3	2	3	2	3	2	2	3
4600810612	82721271	2016-03-21 15:38:07	2016-03-21 15:46:37	1	1	1	1	1	1	1	1
4600808682	82721271	2016-03-21 15:37:41	2016-03-21 15:48:43	1	1	1	1	2	2	2	2
4600805513	82721271	2016-03-21 15:36:50	2016-03-21 15:44:13	4	3	4	4	3	2	3	2
4600800587	82721271	2016-03-21 15:35:32	2016-03-21 15:47:10	3	4	4	3	3	3	3	3
4600799505	82721271	2016-03-21 15:34:00	2016-03-21 15:41:58	3	2	3	2	3	2	3	1
4600799101	82721271	2016-03-21 15:34:51	2016-03-21 15:53:36	1	1	2	1	2	2	1	1
4600798191	82721271	2016-03-21 15:34:48	2016-03-21 15:46:15	4	4	4	4	4	4	4	4
4600797902	82721271	2016-03-21 15:34:38	2016-03-21 15:47:49	2	1	2	1	3	1	3	1
4600796410	82721271	2016-03-21 15:34:22	2016-03-21 15:39:31	3	2	3	2	3	3	3	3
4600794221	82721271	2016-03-21 15:33:36	2016-03-21 15:41:17	3	2	3	2	2	2	2	2
4600794216	82721271	2016-03-21 15:33:41	2016-03-21 15:39:22	2	1	2	1	2	1	2	1
4600791435	82721271	2016-03-21 15:32:51	2016-03-21 15:39:18	3	2	3	2	2	2	2	2
4600791247	82721271	2016-03-21 15:32:48	2016-03-21 15:46:07	3	1	3	1	1	1	1	1
4600790517	82721271	2016-03-21 15:29:37	2016-03-21 15:41:28	1	1	3	2	3	2	2	2
4600790225	82721271	2016-03-21 15:32:28	2016-03-21 15:38:33	2	1	2	1	1	1	1	1
4600789637	82721271	2016-03-21 15:32:22	2016-03-21 15:43:16	2	1	2	1	1	1	2	1
4600789133	82721271	2016-03-21 15:32:14	2016-03-21 15:35:27	3	2	2	2	2	2	2	2
4600784913	82721271	2016-03-21 15:26:13	2016-03-21 15:51:34	2	1	2	2	1	1	1	1
4600784802	82721271	2016-03-21 15:30:57	2016-03-21 15:39:11	3	2	3	2	3	1	3	2
4600783820	82721271	2016-03-21 15:30:38	2016-03-21 15:39:12	3	1	2	1	3	2	3	2
4600777880	82721271	2016-03-21 15:28:19	2016-03-21 15:35:39	3	3	3	3	4	3	4	3
4600776208	82721271	2016-03-21 15:28:25	2016-03-21 15:37:50	3	3	3	3	3	2	3	2
4600775288	82721271	2016-03-21 15:28:09	2016-03-21 15:50:41	3	2	3	2	3	2	3	2
4600775248	82721271	2016-03-21 15:28:06	2016-03-21 15:38:20	1	1	1	1	2	1	1	1
4600773857	82721271	2016-03-21 15:27:23	2016-03-21 15:38:32	2	2	2	2	2	2	2	2
4600773826	82721271	2016-03-21 15:27:33	2016-03-21 15:39:04	3	3	3	3	3	3	3	3
4600772394	82721271	2016-03-21 15:27:22	2016-03-21 15:33:13	3	3	3	3	3	1	2	1
4600772173	82721271	2016-03-21 15:27:04	2016-03-21 15:40:17	3	3	3	3	2	2	3	3
4600771562	82721271	2016-03-21 15:27:07	2016-03-21 15:34:25	2	1	2	1	2	2	2	2
4600771366	82721271	2016-03-21 15:26:46	2016-03-21 15:32:43	4	4	3	1	4	1	4	1
4600771263	82721271	2016-03-21 15:26:57	2016-03-21 15:38:36	2	1	2	1	2	1	2	1
4600771017	82721271	2016-03-21 15:27:01	2016-03-21 15:40:22	4	1	4	1	4	1	4	1
4600770944	82721271	2016-03-21 15:26:38	2016-03-21 15:32:55	1	1	1	1	1	1	1	1
4600770569	82721271	2016-03-21 15:26:37	2016-03-21 15:33:49	3	3	3	3	2	1	3	1
4600770406	82721271	2016-03-21 15:26:22	2016-03-21 15:41:04	1	1	1	1	1	1	1	1
4600770391	82721271	2016-03-21 15:26:44	2016-03-21 15:36:49	2	2	2	2	3	3	3	3
4600770121	82721271	2016-03-21 15:26:22	2016-03-21 15:45:13	2	1	1	1	1	1	1	1
4600769869	82721271	2016-03-21 15:26:36	2016-03-21 15:32:42	1	1	2	2	2	2	2	2
4600769394	82721271	2016-03-21 15:26:33	2016-03-21 15:35:33	3	2	2	3	2	3	2	2
4600768994	82721271	2016-03-21 15:26:22	2016-03-21 15:34:58	3	3	4	4	3	3	3	3
4600768718	82721271	2016-03-21 15:26:15	2016-03-21 15:37:38	3	1	3	2	3	2	2	2
4600768577	82721271	2016-03-21 15:26:16	2016-03-21 15:29:39	2	2	2	2	3	2	3	2
4600768498	82721271	2016-03-21 15:26:13	2016-03-21 15:35:37	3	2	3	2	3	2	3	2
4600768404	82721271	2016-03-21 15:26:16	2016-03-21 15:33:52	1	1	1	1	1	1	1	1
4600768402	82721271	2016-03-21 15:26:06	2016-03-21 15:37:38	2	2	2	2	2	2	2	2
4600768218	82721271	2016-03-21 15:26:14	2016-03-21 15:33:08	2	1	1	1	2	1	2	1
4600767969	82721271	2016-03-21 15:26:10	2016-03-21 15:33:45	2	1	2	1	2	1	3	1
4600767795	82721271	2016-03-21 15:26:06	2016-03-21 15:34:41	2	1	2	1	2	1	2	1
4600767700	82721271	2016-03-21 15:26:04	2016-03-21 15:31:55	2	2	2	2	2	2	2	2
4600767686	82721271	2016-03-21 15:26:00	2016-03-21 15:37:38	3	2	3	3	3	2	2	1
4600767125	82721271	2016-03-21 15:25:52	2016-03-21 15:34:51	3	1	3	1	4	1	4	1

## Sheet: Codebook
Codebook
NOTE: after cleaning the data of respondents who answered our bot check and instructional manipulation questions incorrectly or did not complete the survey, we ended up with a total of 1319 surveys
How comfortable are you / would you be with your health information being accessed by the following entities?	Response Option	Corresponding Code
Academic researchers in the United States	Not Comfortable	1
Academic researchers outside of the United States	Not Very Comfortable	2
	Somewhat Comfortable	3
	Very Comfortable	4
How comfortable are you / would you be with your health information being accessed for the following purposes?
Academic research in the United States	Not Comfortable	1
Academic research outside of the United States	Not Very Comfortable	2
	Somewhat Comfortable	3
	Very Comfortable	4
How much do you / would you trust the following entities to keep your health information private?
Academic researchers in the United States	Do Not Trust At All1	1
Academic researchers outside of the United States	2	2
	3	3
	Trust Completely4	4
How much do you / would you trust the following entities to keep your health information secure?
Academic researchers in the United States	Do Not Trust At All1	1
Academic researchers outside of the United States	2	2
	3	3
	Trust Completely4	4
